# Supplementary material for: Alien woody plants are more versatile than native, but both share similar therapeutic redundancy in South Africa
Source: PLoS One. 2021 Nov 30;16(11):e0260390. doi: 10.1371/journal.pone.0260390 (PMC8631623; doi:10.1371/journal.pone.0260390)
Supplement: S1 Table — (XLS) [file pone.0260390.s001.xls]

## Sheet: AllFamilyOrigin
Species	Family	Origin	Category_1_Medicinal (Human and Animal Treatment -Purgatives, Infections, Ringworms, Gyneacology, and other ailments)	Category_2_Human_Food (Edible Fruits, Edible Starchy Roots, Edible Nuts, Beverages)	Category_3_Livestock_Forage_Fodder (Fodder and Forage)	Category_4_Body_Hair_Care (Perfume, Essential Oils for Hair and Skin, Face and Skin mask, Mouthwash, Exfollients, Soaps, Shampoos, and wash)	Category_5_Cleaning_Washing_Products (Polishes, Soaps, and detergents)	Category_6_Colouring_Substances (Tanbarks, Dyes and Inks)	Category_7_Animal_Insect_Attractants (Attract Butterflies, Bees and Edible Worms)	Category_8_Animal_Insect_Repellents (Protection against insects and animals)	Category_9_Hunting_Fishing (Fish and Arrow Poison)	Category_10_Soil_Management (Soil Stabilisation, Sand-binding,Dune Stabilisation and Dune Reclamation)	Category_11_Fuels_Biofuels (Firewood, Woodchips, Biofuel and Charcoal)	Category_12_Construction_Tools (Poles, Fence Posts, Timber, Shelter, Fibres, Ropes, Fish Nets, Carving, etc)	Category_13_Safety_Privacy_Measures (Windbreak, Hedging and Screening)	Category_14_Ornamental (Indoor and Outdoor Ornament, Street Trees, and Shade)	Category_15_Cultural (Traditional, Magical, Religious/Spiritual Values)	Category_16_Manufacturing_Materials (Fibres, Ropes, Fish Nets, Carving)	Total_Uses_Per_Species
Abutilon_angulatum_OM1934	Malvaceae	Native	1	1	0	0	0	0	1	0	0	0	0	1	0	1	1	1	6
Abutilon_sonneratianum_LTM034	Malvaceae	Native	1	0	1	0	0	0	0	0	0	0	0	0	0	1	1	0	4
Acacia_baileyana_MvdB0057	Fabaceae	Alien	0	0	0	0	0	0	1	0	0	0	0	0	0	1	0	0	2
Acacia_cyclops_BS0068	Fabaceae	Alien	0	0	0	0	0	0	0	0	0	1	1	1	0	0	0	0	3
Acacia_dealbata_KMS_0227	Fabaceae	Alien	0	0	0	0	0	0	0	0	0	0	1	1	0	1	0	0	3
Acacia_decurrens_PPRI_0226	Fabaceae	Alien	1	0	0	0	0	0	0	0	0	0	1	1	0	1	1	0	5
Acacia_elata_OM1900	Fabaceae	Alien	0	0	0	0	0	0	0	0	0	0	0	1	0	1	0	0	2
Acacia_fleckii_RL1328	Fabaceae	Native	1	1	1	0	0	0	0	0	0	APOLOGY	0	1	1	1	1	1	7
Acacia_longifolia_Genbank	Fabaceae	Alien	0	0	0	0	0	0	0	0	0	1	0	0	0	1	0	0	2
Acacia_mearnsii_RMK0006	Fabaceae	Alien	1	0	0	0	0	1	0	0	0	0	1	1	0	1	1	0	6
Acacia_melanoxylon_OM1985	Fabaceae	Alien	0	0	0	0	0	0	0	0	0	0	0	1	0	1	0	1	2
Acacia_podalyriifolia_OM1898	Fabaceae	Alien	0	0	0	0	0	0	1	0	0	0	0	0	0	1	0	0	2
Acacia_saligna_Genbank	Fabaceae	Alien	0	0	1	0	0	1	0	0	0	1	0	1	0	0	0	0	4
Acacia_sekukhuniensis_RL1296	Fabaceae	Native	1	0	0	0	0	0	0	0	0	0	0	1	0	0	1	0	3
Acacia_theronii_RL1313	Fabaceae	Native	1	0	1	0	0	0	0	0	0	0	0	0	0	1	1	0	4
Acalypha_chirindica_OM2341	Euphorbiaceae	Native	1	0	0	0	0	0	0	0	0	0	0	0	0	1	1	0	3
Acalypha_glabrata_glabrata_OM441	Euphorbiaceae	Native	1	0	0	0	0	0	0	0	0	0	0	1	0	0	1	0	3
Acalypha_glabrata_pilosa_OM1979	Euphorbiaceae	Native	1	0	0	0	0	0	0	0	0	0	0	1	0	1	1	1	4
Acer_buergerianum_BS566	Sapindaceae	Alien	0	0	0	0	0	0	0	0	0	0	0	0	0	1	0	0	1
Acer_negundo_Genbank	Sapindaceae	Alien	0	0	0	0	0	0	0	0	0	0	0	0	0	1	0	0	1
Acokanthera_oblongifolia_OM2240	Apocynaceae	Native	1	0	0	0	0	0	0	0	1	0	0	1	0	0	1	0	4
Acokanthera_oppositifolia_OM3240	Apocynaceae	Native	1	1	1	0	0	0	0	0	1	0	0	1	0	0	1	1	6
Acokanthera_rotundata_OM2009	Apocynaceae	Native	1	1	1	0	0	0	0	0	0	0	0	0	0	0	1	0	4
Acridocarpus_natalitius_natalitius_OM2034	Malpighiaceae	Native	1	0	1	0	0	0	0	0	0	0	0	0	0	1	1	0	4
Adansonia_digitata_OM1306	Malvaceae	Native	1	1	0	0	0	0	0	0	0	0	0	1	0	1	1	0	5
Adenia_fruticosa_fruticosa_OM1950	Passifloraceae	Native	1	0	0	0	0	0	0	0	0	0	0	0	0	1	1	0	3
Adenia_gummifera_OM2473	Passifloraceae	Native	1	1	1	0	0	0	0	0	0	0	0	1	0	0	1	1	5
Adenia_spinosa_OM1618	Passifloraceae	Native	1	0	0	0	0	0	0	0	0	0	0	1	0	0	1	0	3
Adenium_multiflorum_OM1161	Apocynaceae	Native	1	0	1	0	0	0	0	0	1	0	0	1	0	0	1	0	5
Adenium_swasicum_OM1172	Apocynaceae	Native	0	1	0	0	0	0	0	0	0	0	0	0	0	0	0	0	1
Adenopodia_spicata_MWC28710	Fabaceae	Native	1	0	0	0	0	0	0	0	0	0	0	1	0	1	1	0	4
Afrocanthium_lactescens_Genbank	Rubiaceae	Native	1	1	0	0	0	0	0	0	0	0	0	0	0	1	1	0	4
Afrocanthium_mundianum_Abbott9224	Rubiaceae	Native	0	0	0	0	0	0	0	0	0	0	0	0	0	1	0	0	1
Afrocanthium_racemulosum_OM2592	Rubiaceae	Native	1	1	0	0	0	0	0	0	0	0	0	1	0	1	1	0	5
Afzelia_quanzensis_OM2113	Fabaceae	Native	1	0	0	0	0	0	0	0	0	0	0	0	0	1	1	0	3
Agave_americana_JG048	Asparagaceae	Alien	1	1	1	0	0	0	0	0	0	1	0	1	1	1	1	0	8
Agave_sisalana_RMK0026	Asparagaceae	Alien	1	0	0	0	0	0	1	0	0	0	0	1	1	0	1	1	5
Ailanthus_altissima_JG032	Simaroubaceae	Alien	0	0	0	0	0	0	1	0	0	0	0	1	0	1	0	0	3
Alangium_chinense_Genbank	Cornaceae	Native	0	0	0	0	0	0	0	0	0	0	0	1	0	1	0	0	2
Alberta_magna_Abbott9117	Rubiaceae	Native	1	0	0	0	0	0	0	0	0	0	0	0	0	1	1	0	3
Albizia_adianthifolia_OM2610	Fabaceae	Native	1	1	1	0	0	0	0	0	0	0	0	0	0	1	1	0	5
Albizia_amara_OM2136	Fabaceae	Native	1	1	0	0	0	0	0	0	0	0	0	1	0	1	1	0	5
Albizia_anthelmintica_OM2576	Fabaceae	Native	1	1	1	0	0	0	0	0	0	0	0	0	0	0	1	0	4
Albizia_brevifolia_OM826	Fabaceae	Native	1	0	0	0	0	0	0	0	0	0	0	0	0	0	1	0	2
Albizia_forbesii_OM331	Fabaceae	Native	1	1	1	0	0	0	0	0	0	0	0	0	0	0	1	0	4
Albizia_glaberima_OM2605	Fabaceae	Native	1	1	0	0	0	0	0	0	0	0	0	0	0	0	1	0	3
Albizia_harveyi_OM773	Fabaceae	Native	1	1	1	0	0	0	0	0	0	0	0	1	0	1	1	0	6
Albizia_lebbeck_Genbank	Fabaceae	Alien	0	0	0	0	0	0	0	0	0	0	0	0	0	1	0	0	1
Albizia_petersiana_OM1378	Fabaceae	Native	1	1	1	0	0	0	0	0	0	0	0	0	0	0	1	0	4
Albizia_procera_Genbank	Fabaceae	Alien	0	0	0	0	0	0	0	0	0	0	0	0	0	1	0	0	1
Albizia_suluensis_OM2227	Fabaceae	Native	1	1	0	0	0	0	0	0	0	0	0	0	0	0	1	0	3
Albizia_tanganyicensis_OM1972	Fabaceae	Native	1	0	0	0	0	0	0	0	0	0	0	0	0	0	1	0	2
Albizia_versicolor_OM2535	Fabaceae	Native	1	0	0	0	0	0	0	0	0	0	0	0	0	1	1	0	3
Albizia_zimmermannii_OM2363	Fabaceae	Native	1	1	0	0	0	0	0	0	0	0	0	0	0	1	1	0	4
Alchornea_hirtella_MWC36209	Euphorbiaceae	Native	1	0	0	0	0	0	0	0	0	0	1	1	0	0	1	1	4
Alchornea_laxiflora_OM2330	Euphorbiaceae	Native	1	0	0	0	0	0	0	0	0	0	0	1	0	0	1	1	3
Alhagi_maurorum_JF501101	Fabaceae	Alien	1	0	0	0	0	0	0	0	0	0	0	0	0	1	1	0	3
Allocassine_laurifolia_Abbott9147	Celastraceae	Native	1	1	1	0	0	0	0	0	0	0	0	0	0	1	1	0	5
Allophylus_africanus_Abbott9141	Sapindaceae	Native	1	0	0	1	0	0	1	0	0	0	0	0	0	0	1	0	4
Allophylus_decipiens_OM1846	Sapindaceae	Native	1	1	0	0	0	0	0	0	0	0	0	1	0	1	1	1	5
Allophylus_dregeanus_Abbott9136	Sapindaceae	Native	1	0	0	0	0	0	1	0	0	0	0	0	0	0	1	0	3
Allophylus_natalensis_OM2224	Sapindaceae	Native	1	1	0	0	0	0	0	0	0	1	0	0	1	1	1	0	6
Allophylus_rubifolius_OM2348	Sapindaceae	Native	1	0	0	0	0	0	0	0	0	0	0	0	0	1	1	0	3
Alnus_glutinosa_Genbank	Betulaceae	Alien	1	0	0	0	0	1	1	0	0	1	1	1	1	1	1	1	9
Aloe_africana_OM3190	Asphodelaceae	Native	1	0	0	0	0	0	0	0	0	0	0	1	0	1	1	0	4
Aloe_angelica_OM2960	Asphodelaceae	Native	0	0	0	0	0	0	0	0	0	0	0	0	0	0	1	0	1
Aloe_arborescens_Abbott9167	Asphodelaceae	Native	1	1	1	0	0	0	0	0	0	0	0	1	0	1	1	0	6
Aloe_barberae_Abbott9219	Asphodelaceae	Native	1	1	1	0	0	0	0	0	0	0	0	0	0	0	1	0	4
Aloe_castanea_OM2961	Asphodelaceae	Native	1	0	0	0	0	0	1	1	0	0	0	0	0	1	1	0	5
Aloe_comosa_BHD385	Asphodelaceae	Native	1	0	1	0	0	0	0	0	0	0	0	0	0	0	1	0	3
Aloe_dichotoma_OM2953	Asphodelaceae	Native	1	0	0	0	0	0	0	1	0	0	0	1	0	0	1	0	4
Aloe_excelsa_OM1621	Asphodelaceae	Native	1	0	1	0	0	0	0	0	0	0	0	0	0	0	1	0	3
Aloe_ferox_Abbott9235	Asphodelaceae	Native	1	1	0	0	0	0	0	1	0	0	0	1	0	1	1	0	6
Aloe_marlothii_OM1490	Asphodelaceae	Native	1	1	0	0	0	0	0	0	0	0	0	0	0	0	1	0	3
Aloe_pillansii_BHD390	Asphodelaceae	Native	1	0	0	0	0	0	0	0	0	0	0	0	0	1	1	0	3
Aloe_plicatilis_BHD193	Asphodelaceae	Native	1	1	0	0	0	0	0	0	0	0	0	0	0	0	1	0	3
Aloe_pluridens_Abbott9217	Asphodelaceae	Native	1	0	0	0	0	0	1	0	0	0	0	0	0	1	1	0	4
Aloe_ramosissima_OM2954	Asphodelaceae	Native	1	0	1	0	0	0	0	0	0	0	0	0	0	1	1	0	4
Aloe_speciosa_BHD394	Asphodelaceae	Native	1	0	1	0	0	0	0	0	0	0	0	1	0	0	1	0	4
Aloe_spicata_OM1522	Asphodelaceae	Native	1	0	0	0	0	0	0	0	0	0	0	0	0	0	1	0	2
Aloe_thraskii_BHD411	Asphodelaceae	Native	1	1	0	0	0	0	0	0	0	0	0	0	0	1	1	0	4
Amblygonocarpus_andongonensis_OM2609	Fabaceae	Native	1	0	0	0	0	0	0	0	0	0	0	0	0	0	1	0	2
Anacardium_occidentale_Genbank	Anacardiaceae	Alien	1	1	0	1	0	1	0	0	0	0	1	1	0	0	1	1	7
Ancylobothrys_capensis_OM1615	Apocynaceae	Native	1	0	0	0	0	0	0	0	0	0	0	0	0	0	1	0	2
Andrachne_ovalis_Genbank	Phyllanthaceae	Native	1	0	0	0	0	0	0	1	0	0	0	0	0	0	1	0	3
Androstachys_johnsonii_OM3354	Euphorbiaceae	Native	1	0	0	0	0	0	0	0	0	0	0	1	0	0	1	0	3
Anginon_difforme_OM2292	Apiaceae	Native	1	1	1	0	0	0	0	0	0	0	0	0	0	0	1	0	4
Anisotes_formosissimus_OM868	Acanthaceae	Native	1	0	0	0	0	0	0	0	0	0	0	0	0	0	1	0	2
Annona_senegalensis_OM2732	Annonaceae	Native	1	1	1	1	0	1	1	0	0	0	0	0	0	0	1	0	7
Anthocleista_grandiflora_OM2671	Gentianaceae	Native	1	1	1	0	0	0	0	0	0	0	0	0	0	1	1	0	5
Antidesma_venosum_Genbank	Euphorbiaceae	Native	1	1	0	0	0	0	0	0	0	0	0	1	0	0	1	0	4
Aphloia_theiformis_OM3397	Aphloiaceae	Native	0	0	0	0	0	0	0	0	0	0	0	1	0	0	0	1	1
Apodytes_dimidiata_OM2485	Icacinaceae	Native	1	0	0	0	0	0	0	1	0	0	0	0	0	1	1	0	4
Ardisia_crenata_Genbank	Primulaceae	Alien	0	0	0	0	0	0	0	0	0	0	0	0	0	1	0	0	1
Ardisia_elliptica_Genbank	Primulaceae	Alien	0	0	0	0	0	0	0	0	0	0	0	0	0	1	0	0	1
Argomuellera_macrophylla_Genbank	Euphorbiaceae	Native	1	0	0	0	0	0	0	0	0	0	0	0	0	0	1	0	2
Artabotrys_brachypetalus_OM2697	Annonaceae	Native	1	0	0	0	0	0	1	0	0	0	0	0	0	0	1	0	3
Aspalathus_linearis_AMM4783	Fabaceae	Native	1	0	0	0	0	0	0	0	0	0	0	0	0	0	1	0	2
Aspalathus_pendula_AMM4066	Fabaceae	Native	1	1	0	0	0	0	0	0	0	0	0	0	0	0	1	0	3
Atalaya_alata_Genbank	Sapindaceae	Native	1	0	0	0	0	0	0	1	0	0	0	0	0	0	1	0	3
Atalaya_natalensis_Abbott9212	Sapindaceae	Native	1	0	0	0	0	0	0	0	0	0	0	0	0	0	1	0	2
Atriplex_nummularia_PPRI_0097	Amaranthaceae	Alien	0	0	1	0	0	0	0	0	0	0	0	0	0	0	0	0	1
Avicennia_marina_OM2475	Acanthaceae	Native	1	0	0	0	0	1	0	0	0	0	0	1	0	0	1	1	4
Azanza_garckeana_OM2525	Malvaceae	Native	1	1	1	0	0	0	0	0	0	0	0	1	0	0	1	1	5
Azima_tetracantha_OM1315	Salvadoraceae	Native	1	0	1	0	0	0	0	0	0	0	0	0	0	0	1	0	3
Bachmannia_woodii_MWC35838	Capparaceae	Native	1	0	1	0	0	0	0	0	0	0	0	0	0	0	1	0	3
Baikiaea_plurijuga_M660	Fabaceae	Native	0	0	0	0	0	0	0	0	0	0	0	1	0	0	0	1	1
Balanites_aegyptica_OM3548	Zygophyllaceae	Native	0	0	0	0	0	0	0	0	0	0	0	0	0	0	1	0	1
Balanites_maughamii_OM994	Zygophyllaceae	Native	1	0	1	0	0	0	0	1	0	0	0	1	0	1	1	1	6
Balanites_pedicillaris_OM901	Zygophyllaceae	Native	1	0	1	0	0	0	0	0	0	0	0	1	0	0	1	1	4
Banksia_ericifolia_Genbank	Proteaceae	Alien	0	0	0	0	0	0	0	0	0	0	0	1	0	1	0	0	2
Banksia_integrifolia_Genbank	Proteaceae	Alien	0	0	0	0	0	0	0	0	0	0	0	1	0	1	0	0	2
Baphia_massaiensis_RBN130	Fabaceae	Native	1	0	0	0	0	0	0	0	0	0	0	0	0	1	1	0	3
Baphia_racemosa_OM2221	Fabaceae	Native	1	0	0	0	0	0	1	0	0	0	0	1	0	1	1	1	5
Barleria_albostellata_OM899	Acanthaceae	Native	1	0	0	0	0	0	0	0	0	0	0	0	0	1	1	0	3
Barleria_rotundifolia_OM1327	Acanthaceae	Native	1	0	1	0	0	0	0	0	0	0	0	0	0	1	1	0	4
Barringtonia_racemosa_OM1830	Lecythidaceae	Native	1	0	0	0	0	0	1	1	1	0	0	0	0	0	1	0	5
Bauhinia_forficata_V0009	Fabaceae	Alien	1	0	0	0	0	0	0	0	0	0	0	0	0	1	1	0	3
Bauhinia_galpinii_Genbank	Fabaceae	Native	1	1	1	0	0	0	0	0	0	0	0	0	0	0	1	0	4
Bauhinia_natalensis_CS07	Fabaceae	Native	1	1	0	0	0	0	0	0	0	0	0	0	0	1	1	0	4
Bauhinia_petersiana_OM2243	Fabaceae	Native	1	0	1	0	0	0	0	0	0	0	0	0	0	0	1	0	3
Bauhinia_purpurea_BS571	Fabaceae	Alien	0	0	0	0	0	0	0	0	0	0	0	0	0	1	0	0	1
Bauhinia_tomentosa_OM2391	Fabaceae	Native	1	0	0	0	0	0	0	0	0	0	0	0	0	0	1	0	2
Bauhinia_variegata_Genbank	Fabaceae	Alien	0	0	0	0	0	0	0	0	0	0	0	0	0	1	0	0	1
Berberis_thunbergii_Genbank	Berberidaceaea	Alien	1	0	0	0	0	0	0	0	0	0	0	0	1	1	1	0	4
Berchemia_discolor_OM2437	Rhamnaceae	Native	1	1	1	0	0	0	0	0	0	0	0	0	0	0	1	0	4
Berchemia_zeyheri_OM1165	Rhamnaceae	Native	1	1	1	0	0	0	0	0	0	0	0	0	0	1	1	0	5
Bersama_lucens_OM1562	Greyiaceae	Native	1	0	0	0	0	0	0	0	0	0	0	0	0	1	1	0	3
Bersama_tysoniana_OM1891	Greyiaceae	Native	1	0	0	0	0	0	0	0	0	0	0	1	0	0	1	0	3
Berzelia_lanuginosa_OM3091	Bruniaceae	Native	1	1	1	0	0	0	0	0	0	0	0	1	0	0	1	0	5
Bivinia_jaubertia_OM2418	Salicaceae	Native	1	0	1	0	0	0	0	0	0	0	0	1	0	0	1	0	4
Blighia_unijugata_OM1856	Sapindaceae	Native	0	0	0	0	0	0	0	0	0	0	0	1	0	0	0	1	1
Bolusanthus_speciosus_OM0240	Fabaceae	Native	1	1	0	0	0	0	0	0	0	0	0	1	0	0	1	1	4
Bombax_rhodognaphaaon_OM2342	Malvaceae	Native	0	0	0	0	0	0	0	0	0	0	0	0	0	0	0	0	0
Boscia_albitrunca_OM1274	Capparaceae	Native	1	1	1	0	0	0	1	0	0	0	0	0	0	0	1	0	5
Boscia_angustifolia_OM2069	Capparaceae	Native	0	0	1	0	0	0	0	0	0	0	0	0	0	0	0	0	1
Boscia_foetida_filipes_OM1916	Capparaceae	Native	1	0	0	0	0	0	0	0	0	0	0	0	0	0	1	0	2
Boscia_foetida_OM296	Capparaceae	Native	1	0	0	0	0	0	0	0	0	0	0	0	0	0	1	0	2
Boscia_mossambicensis_OM250	Capparaceae	Native	0	0	0	0	0	0	0	0	0	0	0	1	0	1	0	1	2
Boscia_salicifolia_OM2543	Capparaceae	Native	0	1	1	0	0	0	0	0	0	0	0	1	0	0	0	1	3
Bowkeria_cymosa_OM2026	Scrophulariaceae	Native	0	1	1	0	0	0	0	0	0	0	0	0	0	0	0	0	2
Bowkeria_verticillata_OM_MvdB72	Scrophulariaceae	Native	1	1	0	0	0	0	0	0	0	0	0	1	0	1	1	1	5
Brabejum_stellatifolium_OM2257	Proteaceae	Native	0	0	0	0	0	0	0	0	0	0	0	1	0	1	0	0	2
Brachychiton_populneus_Genbank	Malvaceae	Alien	0	0	0	0	0	0	0	0	0	0	0	0	0	1	0	0	1
Brachylaena_discolor_BS0103	Asteraceae	Native	1	0	0	0	0	0	0	0	0	1	0	1	0	0	1	1	4
Brachylaena_elliptica_Genbank	Asteraceae	Native	1	0	0	0	0	0	0	0	0	0	1	1	0	1	1	1	5
Brachylaena_huillensis_OM247	Asteraceae	Native	1	0	1	0	0	0	0	0	0	0	0	1	0	1	1	1	5
Brachylaena_neriifolia_OM3093	Asteraceae	Native	1	0	0	0	0	0	0	0	0	0	0	0	0	0	1	0	2
Brachylaena_rotundata_OM1938	Asteraceae	Native	1	0	0	0	0	0	0	0	0	0	0	0	0	0	1	0	2
Brachylaena_transvaalensis_OM571	Asteraceae	Native	1	1	0	0	0	0	0	0	0	0	0	1	0	1	1	0	5
Brachystegia_boehmii_OM3534	Fabaceae	Native	1	0	1	0	0	0	0	0	0	0	0	0	0	0	1	0	3
Brachystegia_bussei_Genbank	Fabaceae	Native	1	0	1	0	0	0	0	0	0	0	0	1	0	0	1	0	4
Breonadia_salicina_OM2571	Rubiaceae	Native	1	0	0	0	0	0	0	0	0	0	0	0	0	0	1	0	2
Brexia_madagascariensis_OM2676	Celastraceae	Native	1	1	0	0	0	0	0	0	0	0	0	0	0	0	1	0	3
Bridelia_atroviridis_Genbank	Euphorbiaceae	Native	1	0	0	0	0	0	0	0	0	0	0	1	0	1	1	1	4
Bridelia_cathartica_OM455	Euphorbiaceae	Native	1	0	0	0	0	0	0	0	0	0	0	0	0	0	1	0	2
Bridelia_micrantha_OM1435	Euphorbiaceae	Native	1	1	1	0	0	0	1	0	0	0	0	1	0	0	1	1	6
Bridelia_mollis_OM1958	Euphorbiaceae	Native	1	1	1	0	0	0	0	0	0	0	0	0	0	0	1	0	4
Bridelia_tenuifolia_Genbank	Euphorbiaceae	Native	1	0	0	0	0	0	0	0	0	0	0	1	0	0	1	1	3
Bruguiera_gymnorhiza_OM2487	Rhizophoraceae	Native	1	1	0	0	0	1	0	0	0	0	0	1	0	1	1	0	6
Brunia_albiflora_OM3116	Bruniaceae	Native	0	0	0	0	0	0	0	0	0	0	0	1	0	1	0	1	2
Buddleja_davidii_Genbank	Scrophulariaceae	Alien	1	0	0	1	0	0	1	0	0	0	0	0	0	1	1	0	5
Buddleja_dysophylla_OM2296	Scrophulariaceae	Native	1	0	1	0	0	0	0	0	0	0	0	1	0	0	1	1	4
Buddleja_madagascariensis_C_L_R_0106	Scrophulariaceae	Alien	0	0	0	0	0	0	1	0	0	0	0	0	0	1	0	0	2
Buddleja_saligna_OM1783	Scrophulariaceae	Native	1	0	0	0	0	0	0	0	0	0	0	1	0	1	1	1	4
Buddleja_salviifolia_OM1780	Scrophulariaceae	Native	1	1	0	0	0	0	0	0	0	0	0	1	1	1	1	1	6
Burchellia_bubalina_OM3160	Rubiaceae	Native	1	1	1	0	0	0	0	0	0	0	0	1	0	1	1	0	6
Burkea_africana_OM2128	Fabaceae	Native	1	1	0	0	0	0	0	0	0	0	0	0	0	0	1	0	3
Burttdavya_nyasica_OM1666	Rubiaceae	Native	1	1	0	0	0	0	0	0	0	0	0	1	0	1	1	0	5
Buxus_macowani_OM1762	Buxaceae	Native	0	0	0	0	0	0	0	0	0	0	0	0	0	1	0	0	1
Buxus_natalensis_OM1768	Buxaceae	Native	1	1	1	0	0	0	0	0	0	0	0	1	0	1	1	0	6
Cadaba_aphylla_OM3203	Capparaceae	Native	1	0	0	0	0	0	0	0	0	0	0	1	0	1	1	1	4
Cadaba_kirkii_OM3579	Capparaceae	Native	0	0	0	0	0	0	0	0	0	0	0	0	0	0	1	0	1
Cadaba_termitaria_OM1930	Capparaceae	Native	0	0	0	0	0	0	0	0	0	0	0	0	0	0	0	0	0
Caesalpinia_decapetala_Genbank	Fabaceae	Alien	1	0	0	0	0	0	0	0	0	0	0	0	1	1	1	0	4
Caesalpinia_gilliesii_AM086829	Fabaceae	Alien	0	0	0	0	0	0	0	0	0	0	0	0	0	1	0	0	1
Callichilia_orientalis_OM2181	Apocynaceae	Native	1	0	1	0	0	0	0	0	0	0	0	1	0	1	1	1	5
Callistemon_citrinus_Genbank	Myrtaceae	Alien	0	0	0	0	0	0	0	0	0	0	0	0	0	1	0	0	1
Callistemon_viminalis_BS0179	Myrtaceae	Alien	0	0	0	0	0	0	0	0	0	0	0	0	0	1	0	0	1
Callitris_endlicheri_Genbank	Cupressaceae	Alien	1	0	0	1	0	0	0	0	0	0	0	1	0	1	1	1	5
Calodendrum_capensis_OM1542	Rutaceae	Native	1	1	1	0	0	0	1	0	0	0	0	1	0	1	1	1	7
Calotropis_procera_Genbank	Apocynaceae	Alien	1	0	0	0	0	0	0	0	0	0	0	1	0	1	1	1	4
Calpurnia_aurea_OM1532	Fabaceae	Native	1	0	0	0	0	0	0	0	0	0	0	0	0	0	1	0	2
Calpurnia_sericea_Abbott9196	Fabaceae	Native	1	0	1	0	0	0	0	0	0	0	0	0	0	0	1	0	3
Canthium_armatum_OM1548	Rubiaceae	Native	1	1	1	0	0	0	0	0	0	0	0	1	0	0	1	0	5
Canthium_ciliatum_OM1741	Rubiaceae	Native	1	1	1	0	0	0	0	0	0	0	0	1	0	0	1	0	5
Canthium_inerme_OM1547	Rubiaceae	Native	1	1	1	1	0	0	1	0	0	0	0	1	0	0	1	1	7
Canthium_setiflorum_OM574	Rubiaceae	Native	1	1	1	0	0	0	0	0	0	0	0	0	0	1	1	0	5
Canthium_spinosum_Abbott9256	Rubiaceae	Native	1	1	1	0	0	0	0	0	0	0	0	1	0	0	1	1	5
Canthium_suberosum_Abbott9239	Rubiaceae	Native	1	1	1	0	0	0	0	0	0	0	0	1	0	0	1	0	5
Canthium_vanwykii_Abbott9155	Rubiaceae	Native	1	1	1	0	0	0	0	0	0	0	0	0	0	0	1	0	4
Capparis_erythrocarpos_OM2332	Capparaceae	Native	1	0	0	0	0	0	0	0	0	0	0	0	0	0	1	0	2
Capparis_fascicularis_fascicularis_OM1640	Capparaceae	Native	1	1	0	0	0	0	0	0	0	0	0	0	0	0	1	0	3
Capparis_sepiaria_OM2746	Capparaceae	Native	1	1	0	0	0	0	1	0	0	0	0	0	0	0	1	0	4
Capparis_tomentosa_OM1112	Capparaceae	Native	1	1	1	0	0	0	1	0	0	0	0	1	0	0	1	1	6
Carissa_bispinosa_bispinosa_OM409	Apocynaceae	Native	1	1	1	0	0	0	0	0	0	0	0	0	0	0	1	0	4
Carissa_edulis_RL1148	Apocynaceae	Native	1	1	1	0	0	0	0	0	0	0	0	0	0	0	1	0	4
Carissa_macrocarpa_OM1751	Apocynaceae	Native	1	1	1	0	0	0	0	0	0	0	0	0	1	0	1	0	5
Carissa_praetermisa_OM2650	Apocynaceae	Native	1	0	1	0	0	0	0	0	0	0	0	1	0	0	1	0	4
Carissa_tetramera_RBN210	Apocynaceae	Native	1	1	1	0	0	0	0	0	0	0	0	1	0	0	1	0	5
Carpolobia_goetzei_OM2459	Polygalaceae	Native	0	0	0	0	0	0	0	0	0	0	0	0	0	0	0	0	0
Casearia_gladiiformis_OM2323	Salicaceae	Native	1	0	0	0	0	0	0	0	0	0	0	0	0	0	1	0	2
Casearia_sp_nov_Abbott9191	Salicaceae	Native	1	0	0	0	0	0	0	0	0	0	0	0	0	0	1	0	2
Cassia_abbreviata_abbreviata_OM2047	Fabaceae	Native	1	0	0	0	0	0	0	0	0	0	0	0	0	0	1	0	2
Cassia_abbreviata_beareana_OM3388	Fabaceae	Native	1	1	1	0	0	0	0	0	0	0	0	1	0	1	1	1	6
Cassia_afrofistula_OM2629	Fabaceae	Native	1	0	1	0	0	0	0	0	0	0	0	1	0	1	1	1	5
Cassine_peragua_Abbott9178	Celastraceae	Native	1	1	1	0	0	0	0	0	0	0	0	0	0	1	1	0	5
Cassine_reticulata_Genbank	Celastraceae	Native	1	0	0	0	0	0	0	0	0	0	0	0	0	0	1	0	2
Cassine_schinoides_Genbank	Celastraceae	Native	1	0	0	0	0	0	0	0	0	0	0	1	0	1	1	0	4
Cassinopsis_ilicifolia_OM1892	Icacinaceae	Native	1	1	0	0	0	0	0	0	0	0	0	0	0	1	1	0	4
Cassinopsis_tinifoliia_Abbott9166	Icacinaceae	Native	0	0	0	0	0	0	0	0	0	0	0	0	0	1	0	0	1
Cassipourea_gummiflua_verticillata_OM1882	Rhizophoraceae	Native	0	0	1	0	0	0	0	0	0	0	0	0	0	1	1	0	3
Cassipourea_malosana_Abbott9115	Rhizophoraceae	Native	1	0	0	0	0	0	0	0	0	0	0	1	0	0	1	0	3
Casuarina_cunninghamiana_JG061	Casuarinaceae	Alien	0	0	0	0	0	0	0	0	0	1	0	1	0	1	0	0	3
Casuarina_equisetifolia_Genbank	Casuarinaceae	Alien	0	0	0	0	0	0	0	0	0	1	0	1	0	1	0	0	3
Catha_edulis_OM2079	Celastraceae	Native	1	1	1	0	0	0	0	0	0	0	0	1	0	1	1	0	6
Catunaregam_obovata_OM3277	Rubiaceae	Native	1	1	0	0	0	0	0	0	0	0	0	0	0	0	1	0	3
Catunaregam_swynnertonii_OM2353	Rubiaceae	Native	0	1	1	0	0	0	0	0	0	0	0	1	0	0	0	0	3
Cavacoa_aurea_OM2035	Euphorbiaceae	Native	1	1	0	0	0	0	0	0	0	0	0	0	0	0	1	0	3
Ceiba_pentandra_Genbank	Malvaceae	Alien	1	0	0	1	0	0	0	0	0	0	0	1	0	1	1	1	5
Celtis_africana_OM1225	Ulmaceae	Native	1	1	1	0	0	0	0	0	0	0	0	0	0	1	1	0	5
Celtis_australis_Genbank	Ulmaceae	Alien	0	0	0	0	0	1	0	0	0	0	1	1	0	1	0	1	4
Celtis_gomphophylla_Abbott9159	Ulmaceae	Native	0	1	0	0	0	0	0	0	0	0	0	0	0	1	0	0	2
Celtis_mildbraedii_OM1567	Ulmaceae	Native	1	1	0	0	0	0	0	0	0	0	0	1	0	0	1	1	4
Celtis_sinensis_Genbank	Ulmaceae	Alien	0	0	0	0	0	0	0	0	0	0	0	0	0	1	0	0	1
Cephalanthus_natalensis_OM1583	Rubiaceae	Native	1	1	1	0	0	0	0	0	0	0	0	0	0	0	1	0	4
Ceraria_fruticulosa_Genbank	Portulacaceae	Native	0	0	0	0	0	0	0	0	0	0	0	0	0	0	0	0	0
Cereus_jamacaru_KMS_0229	Cactaceae	Alien	0	0	0	0	0	0	0	0	0	0	0	0	1	1	0	0	2
Ceriops_tagal_Genbank	Rhizophoraceae	Native	0	0	0	0	0	1	0	0	0	0	0	0	0	1	0	0	2
Cestrum_aurantiacum_Genbank	Solanaceae	Alien	0	0	0	0	0	0	0	0	0	0	0	0	1	1	0	0	2
Cestrum_elegans_Genbank	Solanaceae	Alien	0	0	0	0	0	0	0	0	0	0	0	0	1	1	0	0	2
Cestrum_laevigatum_OM1773	Solanaceae	Alien	0	0	0	0	0	0	0	0	0	0	0	0	1	1	0	0	2
Cestrum_parqui_EF439054	Solanaceae	Alien	0	0	0	0	0	0	0	0	0	0	0	0	1	1	0	0	2
Chaetachme_aristata_OM1530	Ulmaceae	Native	1	1	1	0	0	0	1	0	0	0	0	1	0	1	1	1	7
Chazaliella_abrupta_OM2440	Rubiaceae	Native	0	0	0	0	0	0	0	0	0	0	0	0	0	1	0	0	1
Chionanthus_foveolatus_OM1832	Oleaceae	Native	1	0	0	0	0	0	0	0	0	0	0	0	0	0	1	0	2
Chionanthus_peglerae_OM1766	Oleaceae	Native	1	1	0	0	0	0	0	0	0	0	0	1	0	0	1	1	4
Chromolaena_Genbank	Asteraceae	Native	1	0	0	0	0	0	0	0	0	0	0	1	0	0	1	1	3
Chrysanthemoides_monilfera_Abbott9171	Asteraceae	Native	1	1	0	0	0	0	0	0	0	1	0	0	0	0	1	0	4
Chrysophyllum_viridifolium_OM2668	Sapotaceae	Native	1	1	0	0	0	0	1	0	0	0	0	0	0	0	1	0	4
Cinnamomum_camphora_Genbank	Lauraceae	Alien	0	0	0	0	0	0	1	0	0	0	0	1	0	1	0	1	3
Cissus_cactiformis_OM1316	Vitaceae	Native	0	1	0	0	0	0	0	0	0	0	0	0	0	1	0	0	2
Cissus_cornifolia_OM2542	Vitaceae	Native	1	1	0	0	0	0	0	0	0	0	0	0	0	1	1	0	4
Cissus_integrifolia_OM2397	Vitaceae	Native	1	0	0	0	0	0	0	0	0	0	0	0	0	1	1	0	3
Citrus_limon_JG043	Rutaceae	Alien	1	1	1	1	1	1	0	0	0	0	0	0	0	1	1	0	8
Citrus_sinensis_Genbank	Rutaceae	Alien	1	1	0	1	1	0	1	0	0	0	1	0	0	1	1	0	8
Cladostemon_kirkii_OM2389	Capparaceae	Native	1	0	0	0	0	0	0	0	0	0	0	0	0	1	1	0	3
Clausena_anisata_Abbott9249	Rutaceae	Native	1	0	0	0	0	0	0	0	0	0	0	0	0	1	1	0	3
Cleistanthus_polystachyus_Genbank	Euphorbiaceae	Native	0	0	0	0	0	0	0	0	0	0	0	0	0	1	0	0	1
Cleistanthus_schlechteri_schlechteri_OM2539	Euphorbiaceae	Native	1	0	0	0	0	0	0	0	0	0	1	1	0	1	1	1	5
Cleistoclamis_kirkii_OM2339	Annonaceae	Native	0	1	0	0	0	0	0	0	0	0	0	0	0	1	0	0	2
Clematis_brachiata_OM1974	Ranunculaceae	Native	1	1	1	0	0	0	0	0	0	0	0	0	0	1	1	0	5
Clerodendrum_eriophyllum_OM2759	Lamiaceae	Native	1	0	0	0	0	0	1	1	0	0	1	0	0	1	1	0	6
Clerodendrum_glabrum_Abbott9161	Lamiaceae	Native	1	0	0	0	0	0	1	0	0	0	1	1	0	1	1	1	6
Clutia_abyssinica_Abbott9231	Euphorbiaceae	Native	0	0	0	0	0	0	0	0	0	0	0	0	0	1	0	0	1
Clutia_pulchella_Abbott9112	Euphorbiaceae	Native	1	0	0	0	0	0	1	0	0	0	0	0	0	1	1	0	4
Clutia_sp_nov_Abbott2571_Abbott9205	Euphorbiaceae	Native	1	0	0	0	0	0	0	0	0	0	0	0	0	1	1	0	3
Cnestis_polyphylla_Abbott9113	Connaraceae	Native	0	0	0	0	0	0	0	0	0	0	0	0	0	1	0	0	1
Cocculus_Genbank	Menispermaceae	Native	1	0	0	0	0	0	0	0	0	0	0	0	0	1	1	0	3
Coddia_rudis_OM2687	Rubiaceae	Native	1	0	1	0	0	0	0	0	0	0	0	0	0	1	1	0	4
Coffea_arabica_Genbank	Rubiaceae	Alien	1	1	0	1	0	0	0	0	0	0	0	0	0	1	1	0	5
Coffea_ligustroides_MWC16159	Rubiaceae	Native	0	0	0	0	0	0	0	0	0	0	0	0	0	1	0	0	1
Coffea_racemosa_OM2434	Rubiaceae	Native	0	0	0	0	0	0	0	0	0	0	0	0	0	1	0	0	1
Coffea_salvatrix_MWC19445	Rubiaceae	Native	0	0	0	0	0	0	0	0	0	0	0	0	0	1	0	0	1
Cola_greenwayi_OM2160	Malvaceae	Native	0	0	0	0	0	0	0	0	0	0	0	0	0	1	0	0	1
Cola_mossambicensis_OM2321	Malvaceae	Native	0	0	0	0	0	0	0	0	0	0	0	0	0	0	0	0	0
Cola_natalensis_OM1860	Malvaceae	Native	0	1	0	0	0	0	0	0	0	0	0	0	0	1	0	0	2
Coleonema_album_juniperinum_OM3124	Rutaceae	Native	0	0	0	0	0	0	0	0	0	0	0	0	0	0	0	0	0
Colophospermum_mopane_RL1558	Fabaceae	Native	1	0	0	0	0	1	1	0	0	0	0	1	0	1	1	1	6
Colubrina_asiatica_Genbank	Rhamnaceae	Native	0	1	0	0	0	0	0	0	0	0	0	0	0	1	0	0	2
Combretum_adenogonium_OM2123	Combretaceae	Native	0	0	0	0	0	0	0	0	0	0	0	0	0	0	0	0	0
Combretum_albopunctatum_OM1038	Combretaceae	Native	0	0	0	0	0	0	0	0	0	0	0	0	0	1	0	0	1
Combretum_apiculatum_leutweinii_OM1018	Combretaceae	Native	1	1	0	0	0	0	0	0	0	0	0	0	0	1	1	0	4
Combretum_apiculatum_OM2066	Combretaceae	Native	1	1	0	0	0	0	0	0	0	0	0	0	0	1	1	0	4
Combretum_bracteosum_OM1676	Combretaceae	Native	0	1	0	0	0	0	0	0	0	0	0	0	0	1	0	0	2
Combretum_caffrum_OM1750	Combretaceae	Native	1	0	0	0	0	0	0	0	0	0	0	0	0	0	1	0	2
Combretum_celastroides_celastroides_OM_MvdB28	Combretaceae	Native	0	0	0	0	0	0	0	0	0	0	0	0	0	0	0	0	0
Combretum_celastroides_orientale_OM1917	Combretaceae	Native	1	1	1	0	0	0	0	0	0	0	0	0	0	0	1	0	4
Combretum_collinum_gazense_OM1024	Combretaceae	Native	1	1	1	0	0	0	0	0	0	0	0	1	0	1	1	0	6
Combretum_collinum_suluense_OM_MvdB34	Combretaceae	Native	1	1	0	0	0	0	0	0	0	0	0	0	0	0	1	0	3
Combretum_collinum_taborense_RBN170	Combretaceae	Native	1	1	0	0	0	0	0	0	0	0	0	0	0	0	1	0	3
Combretum_edwardsii_OM1584	Combretaceae	Native	0	0	0	0	0	0	0	0	0	0	0	0	0	0	0	0	0
Combretum_eleagnoides_OM1028	Combretaceae	Native	1	1	0	0	0	0	0	0	0	0	0	1	0	1	1	1	5
Combretum_engleri_OM1025	Combretaceae	Native	0	0	0	0	0	0	0	0	0	0	0	0	0	0	0	0	0
Combretum_erythrophyllum_RL1344	Combretaceae	Native	1	0	0	0	0	0	0	0	0	0	0	1	0	1	1	1	4
Combretum_hereroense_OM2400	Combretaceae	Native	1	1	1	0	0	0	0	0	0	0	0	0	0	1	1	0	5
Combretum_imberbe_OM1019	Combretaceae	Native	1	0	1	0	1	0	0	0	0	0	0	1	0	1	1	1	6
Combretum_kirkii_OM2714	Combretaceae	Native	1	0	0	0	0	0	0	0	0	0	0	0	0	0	1	0	2
Combretum_kraussii_OM1582	Combretaceae	Native	1	0	0	0	0	0	0	0	0	0	0	1	0	0	1	1	3
Combretum_microphyllum_OM2038	Combretaceae	Native	1	0	1	0	0	0	0	0	0	0	0	0	0	1	1	0	4
Combretum_mkuzense_OM1569	Combretaceae	Native	1	0	0	0	0	0	0	0	0	0	0	0	0	0	1	0	2
Combretum_moggii_OM1586	Combretaceae	Native	0	1	0	0	0	0	0	0	0	0	0	0	0	0	0	0	1
Combretum_molle_RL1644	Combretaceae	Native	1	0	0	0	0	1	1	0	0	0	0	1	0	0	1	1	5
Combretum_mossambicense_OM2068	Combretaceae	Native	1	0	0	0	0	0	0	0	0	0	0	0	0	1	1	0	3
Combretum_nelsonii_MvdB26	Combretaceae	Native	0	0	0	0	0	0	0	0	0	0	0	0	0	1	0	0	1
Combretum_oxystachium_OM1056	Combretaceae	Native	0	0	0	0	0	0	0	0	0	0	0	0	0	0	0	0	0
Combretum_padoides_OM2388	Combretaceae	Native	1	0	0	0	0	0	0	0	0	0	0	0	0	0	1	0	2
Combretum_paniculatum_RL1661	Combretaceae	Native	1	1	0	0	0	0	0	0	0	0	0	0	0	0	1	0	3
Combretum_petrophilum_OM2007	Combretaceae	Native	0	1	0	0	0	0	0	0	0	0	0	0	0	0	1	0	2
Combretum_pisoniiflorum_OM2600	Combretaceae	Native	1	1	0	0	0	0	0	0	0	0	0	0	0	0	1	0	3
Combretum_platypetalum_OM2092	Combretaceae	Native	1	1	0	0	0	0	0	0	0	0	0	0	0	0	1	0	3
Combretum_psidioides_dinteri_OM1039	Combretaceae	Native	1	1	0	0	0	0	0	0	0	0	0	0	0	0	1	0	3
Combretum_psidioides_psidioides_OM2052	Combretaceae	Native	0	1	0	0	0	0	0	0	0	0	0	1	0	0	0	1	2
Combretum_stylesii_OM997	Combretaceae	Native	0	1	0	0	0	0	0	0	0	0	0	1	0	0	0	1	2
Combretum_tenuipes_OM1089	Combretaceae	Native	1	1	1	0	0	0	0	0	0	0	0	1	0	0	1	0	5
Combretum_vendae_OM_MvdB9	Combretaceae	Native	1	1	0	0	0	0	0	0	0	0	0	0	0	0	1	0	3
Combretum_wattii_OM995	Combretaceae	Native	0	0	1	0	0	0	0	0	0	0	0	1	0	0	0	1	2
Combretum_woodii_OM1646	Combretaceae	Native	0	0	0	0	0	0	0	0	0	0	0	0	0	0	0	0	0
Combretum_zeyheri_RL1440	Combretaceae	Native	1	1	0	0	0	0	1	0	0	0	0	1	0	0	1	1	5
Commiphora_africana_OM334	Burseraceae	Native	1	1	0	0	0	0	0	0	0	0	0	0	0	0	1	0	3
Commiphora_edulis_OM1309	Burseraceae	Native	0	0	0	0	0	0	0	0	0	0	0	0	0	1	0	0	1
Commiphora_glandulosa_RBN160	Burseraceae	Native	0	1	0	0	0	0	0	0	0	0	0	1	0	0	0	1	2
Commiphora_harveyi_OM1455	Burseraceae	Native	0	0	0	0	0	0	0	0	0	0	0	1	0	0	0	0	1
Commiphora_marlothii_OM1587	Burseraceae	Native	1	0	0	0	0	0	0	0	0	0	0	0	0	0	1	0	2
Commiphora_mollis_OM1275	Burseraceae	Native	1	0	0	0	0	0	0	0	0	0	0	0	0	0	1	0	2
Commiphora_neglecta_RL1343	Burseraceae	Native	1	0	1	0	0	0	0	0	0	0	0	1	0	0	1	0	4
Commiphora_pyracanthoides_OM1310	Burseraceae	Native	0	0	0	0	0	0	0	0	0	0	0	0	0	0	1	0	1
Commiphora_schimperi_OM1361	Burseraceae	Native	0	1	0	0	0	0	0	0	0	0	0	0	0	0	0	0	1
Commiphora_serrata_OM2660	Burseraceae	Native	0	0	0	0	0	0	0	0	0	0	0	0	0	0	0	0	0
Commiphora_woodii_OM2276	Burseraceae	Native	0	0	0	0	0	0	0	0	0	0	0	0	0	0	0	0	0
Commiphora_zanzibarica_OM2432	Burseraceae	Native	0	0	0	0	0	0	0	0	0	0	0	0	0	1	0	0	1
Coptosperma_rhodesiacum_CS24	Rubiaceae	Native	1	0	0	0	0	0	0	0	0	0	0	0	0	1	1	0	3
Coptosperma_supra_axillare_RBN302	Rubiaceae	Native	0	0	0	0	0	0	0	0	0	0	0	0	0	0	0	0	0
Coptosperma_zygoon_OM1908	Rubiaceae	Native	1	0	1	0	0	0	0	0	0	0	0	0	0	0	1	0	3
Cordia_africana_OM1983	Boraginaceae	Native	0	0	1	0	0	0	0	0	0	0	0	0	0	1	1	0	3
Cordia_caffra_OM1561	Boraginaceae	Native	1	1	1	0	0	0	0	0	0	0	0	1	0	1	1	1	6
Cordia_grandicalyx_OM837	Boraginaceae	Native	1	0	1	0	0	0	0	0	0	0	0	1	0	0	1	1	4
Cordia_ovalis_OM353	Boraginaceae	Native	1	1	1	0	0	0	0	0	0	0	0	0	0	0	1	0	4
Cordia_sinensis_OM354	Boraginaceae	Native	0	0	0	0	0	0	0	0	0	0	0	0	0	1	0	0	1
Cordia_stuhlmannii_OM2410	Boraginaceae	Native	0	0	1	0	0	0	0	0	0	0	0	0	0	0	0	0	1
Cordia_toreii_OM2588	Boraginaceae	Native	1	1	1	0	0	0	0	0	0	0	0	0	0	1	1	0	5
Cordyla_africana_OM2745	Fabaceae	Native	0	1	1	0	0	0	0	0	0	0	0	0	0	1	1	0	4
Corymbia_ficifolia_C_L_R_0157	Myrtaceae	Alien	0	0	0	0	0	0	1	0	0	0	0	1	0	1	0	1	3
Cotoneaster_franchetii_JG027	Rosaceae	Alien	0	0	0	0	0	0	1	0	0	0	0	0	1	1	0	0	3
Cotoneaster_pannosus_Genbank	Rosaceae	Alien	0	0	0	0	0	0	1	0	0	0	0	0	1	1	0	0	3
Craibia_brevicaudata_OM1813	Fabaceae	Native	0	0	1	0	0	0	0	0	0	0	0	0	0	0	0	0	1
Craibia_zimmermannii_OM2230	Fabaceae	Native	0	0	1	0	0	0	0	0	0	0	0	0	0	0	0	0	1
Crassula_arborescens_JG053	Crassulaceae	Native	1	0	1	0	0	0	0	0	0	0	0	0	0	0	1	0	3
Craterispermum_schweinfurthii_OM2654	Rubiaceae	Native	0	1	1	0	0	0	0	0	0	0	0	0	0	0	0	0	2
Crossopteryx_febrifuga_OM2347	Rubiaceae	Native	1	1	1	0	0	0	0	0	0	0	0	0	0	0	1	0	4
Crotalaria_agatiflora_MvdB0040	Fabaceae	Alien	1	0	0	0	0	0	0	0	0	0	0	0	0	1	1	0	3
Crotalaria_capensis_OM3786	Fabaceae	Native	1	0	0	0	0	0	0	0	0	0	0	0	0	0	1	0	2
Crotalaria_laburnifolia_australis_OM608	Fabaceae	Native	1	0	1	0	0	0	0	0	0	0	0	0	0	1	1	0	4
Crotalaria_monteiroi_galpinii_MlR008	Fabaceae	Native	1	0	0	0	0	0	0	0	0	0	0	0	0	0	1	0	2
Croton_gratissimus_OM1946	Euphorbiaceae	Native	1	1	0	1	0	0	1	0	0	0	0	0	0	0	1	0	5
Croton_madandensis_RL1539	Euphorbiaceae	Native	1	0	1	0	0	0	0	0	0	0	0	0	0	0	1	0	3
Croton_megalobotrys_RL1574	Euphorbiaceae	Native	1	0	0	0	0	0	0	0	0	0	0	0	0	0	1	0	2
Croton_pseudopulchellus_RBN262	Euphorbiaceae	Native	1	0	0	0	0	0	0	0	0	0	0	0	0	1	1	0	3
Croton_steenkampianus_RBN151	Euphorbiaceae	Native	1	1	0	0	0	0	0	0	0	0	0	0	0	0	1	0	3
Croton_sylvaticus_OM2246	Euphorbiaceae	Native	1	0	1	0	0	0	1	0	1	0	0	0	0	1	1	0	6
Cryptocarya_latifolia_Abbott9255	Lauraceae	Native	1	0	1	0	0	0	0	0	0	0	0	0	0	1	1	0	4
Cryptocarya_liebertiana_OM2300	Lauraceae	Native	1	1	1	0	0	0	0	0	0	0	0	1	0	1	1	0	6
Cryptocarya_myrtifolia_Abbott9137	Lauraceae	Native	1	0	0	0	0	0	0	0	0	0	0	0	0	0	1	0	2
Cryptocarya_woodii_Abbott9116	Lauraceae	Native	1	0	0	0	0	0	1	0	0	0	0	1	0	1	1	1	5
Cryptocarya_wyliei_Abbott9110	Lauraceae	Native	0	1	0	0	0	0	0	0	0	0	0	1	0	0	1	0	3
Cunonia_capensis_Abbott9237	Cunoniaceae	Native	0	0	0	0	0	0	0	0	0	0	0	0	0	1	0	0	1
Cupressus_arizonica_Genbank	Cupressaceae	Alien	0	0	0	0	0	0	0	0	0	0	0	1	0	1	0	0	2
Cupressus_lusitanica_lusitanica_Genbank	Cupressaceae	Alien	0	0	0	0	0	0	0	0	0	0	0	1	1	1	0	1	3
Curtisia_dentata_OM3167	Cornaceae	Native	1	0	0	0	0	0	0	0	0	0	0	0	0	1	1	0	3
Cussonia_arborea_BDV010	Araliaceae	Native	1	0	0	0	0	0	0	0	0	0	0	1	0	0	1	1	3
Cussonia_arenicola_BDV105	Araliaceae	Native	0	0	0	0	0	0	0	0	0	0	0	0	0	0	0	0	0
Cussonia_natalensis_OM975	Araliaceae	Native	1	0	0	0	0	0	0	0	0	0	0	0	0	0	1	0	2
Cussonia_spicata_OM1553	Araliaceae	Native	1	0	1	0	0	0	0	0	0	0	0	1	0	1	1	1	5
Cussonia_thyrsiflora_OM3100	Araliaceae	Native	0	0	0	0	0	0	0	0	0	0	0	0	0	0	0	0	0
Cussonia_transvaalensis_BDV58	Araliaceae	Native	1	0	1	0	0	0	0	0	0	0	0	1	0	1	1	1	5
Cycas_thouarsii_Genbank	Cycadaceae	Native	1	0	0	0	0	0	0	0	0	0	0	0	0	0	1	0	2
Cyclopia_genistoides_JWB022	Fabaceae	Native	1	0	0	0	0	0	0	0	0	0	0	0	0	0	1	0	2
Cytisus_scoparius_Genbank	Fabaceae	Alien	0	0	0	0	0	0	0	0	0	0	0	1	0	1	0	0	2
Dahlgrenodendron_natalense_Abbott9240	Lauraceae	Native	0	0	0	0	0	0	0	0	0	0	0	0	0	0	0	0	0
Dais_cotinifolia_OM1708	Thymelaeaceae	Native	1	0	0	0	0	0	0	0	0	0	0	1	0	1	1	1	4
Dalbergia_arbutifolia_OM2712	Fabaceae	Native	0	0	0	0	0	0	0	0	0	0	0	0	0	0	0	0	0
Dalbergia_armata_OM3271	Fabaceae	Native	1	0	0	0	0	0	0	0	0	0	0	0	0	0	1	0	2
Dalbergia_boehmii_OM2452	Fabaceae	Native	0	0	0	0	0	0	0	0	0	0	0	0	0	0	0	0	0
Dalbergia_melanoxylon_OM2394	Fabaceae	Native	1	0	0	0	0	0	0	0	0	0	0	1	0	0	1	0	3
Dalbergia_multijuga_Abbott9158	Fabaceae	Native	0	0	0	0	0	0	0	0	0	0	0	1	0	0	0	1	1
Dalbergia_nitidula_OM2534	Fabaceae	Native	1	0	0	0	0	0	0	0	0	0	0	1	0	0	1	1	3
Dalbergia_obovata_Abbott9170	Fabaceae	Native	1	0	0	0	0	0	0	0	0	0	0	0	0	0	1	0	2
Dalbergiella_nyasae_Genbank	Fabaceae	Native	0	1	1	0	0	0	0	0	0	0	0	0	0	0	0	0	2
Deinbollia_oblongifolia_RL1351	Sapindaceae	Native	1	0	0	1	0	0	0	0	0	0	0	0	0	0	1	0	3
Deinbollia_xanthocarpa_OM2067	Sapindaceae	Native	0	1	0	0	0	0	0	0	0	0	0	0	0	0	0	0	1
Delonix_regia_Genbank	Fabaceae	Alien	0	0	0	0	0	0	0	0	0	0	0	0	0	1	0	0	1
Derris_trifoliata_Genbank	Fabaceae	Native	0	1	0	0	0	0	0	0	0	0	0	0	0	0	0	0	1
Dialium_schlechteri_OM2498	Fabaceae	Native	1	1	1	0	0	0	0	0	0	0	0	0	0	0	1	0	4
Dichrostachys_cinerea_africana_RBN359	Fabaceae	Native	1	0	1	0	0	0	0	1	0	0	0	1	0	1	1	1	6
Dichrostachys_cinerea_nyassana_OM283	Fabaceae	Native	1	0	0	0	0	0	0	1	0	0	0	0	0	0	1	0	3
Didelta_spinosa_MWC27188	Asteraceae	Native	0	1	1	0	0	0	0	0	0	0	0	0	0	0	1	0	3
Dioscorea_elephantipes_LTM019	Dioscoreaceae	Native	0	0	0	0	0	0	0	0	0	0	0	1	0	0	0	0	1
Diospyros_abyssinica_Genbank	Ebenaceae	Native	0	0	0	0	0	0	0	0	0	0	0	0	0	0	0	0	0
Diospyros_batocana_MWC21210	Ebenaceae	Native	1	0	0	0	0	0	0	0	0	0	0	0	0	0	1	0	2
Diospyros_dichrophylla_Abbott9162	Ebenaceae	Native	0	0	0	0	0	0	0	0	0	0	0	0	0	0	0	0	0
Diospyros_ferrea_MWC21193	Ebenaceae	Native	1	0	0	0	0	0	0	0	0	0	0	0	0	0	1	0	2
Diospyros_glabra_OM2933	Ebenaceae	Native	0	0	0	0	0	0	0	0	0	0	0	0	0	0	0	0	0
Diospyros_inhacaensis_OM2225	Ebenaceae	Native	0	0	0	0	0	0	0	0	0	0	0	0	0	0	0	0	0
Diospyros_loureriana_OM2145	Ebenaceae	Native	1	0	0	0	0	0	0	0	0	0	0	0	0	0	1	0	2
Diospyros_lycioides_guerkei_RBN343	Ebenaceae	Native	1	0	0	0	0	0	1	0	0	0	0	1	0	1	1	1	5
Diospyros_lycioides_lycioides_OM2126	Ebenaceae	Native	1	0	0	0	0	0	0	0	0	0	0	1	0	0	1	0	3
Diospyros_mespiliformis_OM218	Ebenaceae	Native	1	1	1	0	0	0	1	0	0	0	0	1	0	1	1	1	7
Diospyros_natalensis_natalensis_OM1763	Ebenaceae	Native	0	0	0	0	0	0	1	0	0	0	0	1	0	1	0	1	3
Diospyros_natalensis_nummularia_OM1838	Ebenaceae	Native	1	0	0	0	0	0	1	0	0	0	0	1	0	0	1	1	4
Diospyros_rotundifolia_OM2468	Ebenaceae	Native	1	0	0	0	0	0	0	0	0	0	0	0	0	0	1	0	2
Diospyros_scabrida_Abbott9246	Ebenaceae	Native	1	1	0	0	0	0	0	0	0	0	0	1	0	1	1	0	5
Diospyros_simii_Abbott9204	Ebenaceae	Native	0	1	0	0	0	0	0	0	0	0	0	1	0	0	0	1	2
Diospyros_squarrosa_OM3485	Ebenaceae	Native	0	0	0	0	0	0	0	0	0	0	0	0	0	1	0	0	1
Diospyros_verrucosa_OM2379	Ebenaceae	Native	0	0	0	0	0	0	0	0	0	0	0	0	0	0	0	0	0
Diospyros_villosa_parvifolia_OM1365	Ebenaceae	Native	1	0	0	1	0	0	0	0	0	0	0	1	0	0	1	0	4
Diospyros_villosa_villosa_OM1575	Ebenaceae	Native	1	0	0	1	0	0	0	0	0	0	0	1	0	1	1	1	5
Diospyros_whyteana_OM_MvdB59	Ebenaceae	Native	1	0	0	0	0	0	0	0	0	0	0	0	1	1	1	0	4
Diplorhynchus_condylocarpon_OM2073	Apocynaceae	Native	1	0	0	0	0	0	0	0	1	0	0	1	0	0	1	1	4
Dissotis_princeps_OM2481	Melastomataceae	Native	1	0	0	0	0	0	0	0	0	0	0	1	0	0	1	0	3
Distephanus_divaricatus_OM2758	Asteraceae	Native	0	0	0	0	0	0	0	0	0	0	0	0	0	0	0	0	0
Dodonaea_angustifolia_OM2129	Sapindaceae	Native	1	0	0	0	0	0	0	0	0	1	0	0	0	0	1	0	3
Dodonaea_viscosa_Abbott9229	Sapindaceae	Native	1	1	0	0	0	0	0	0	0	0	0	1	0	0	1	1	4
Dombeya_autumnalis_OM2004	Malvaceae	Native	0	0	0	0	0	0	0	0	0	0	0	1	0	0	0	0	1
Dombeya_burgessiae_OM1537	Malvaceae	Native	1	0	0	0	0	0	0	0	0	0	0	1	0	1	1	1	4
Dombeya_cymosa_OM1507	Malvaceae	Native	1	0	0	0	0	0	1	0	0	0	0	1	0	0	1	1	4
Dombeya_rotundifolia_OM489	Malvaceae	Native	1	0	0	0	0	0	1	0	0	0	0	1	0	0	1	1	4
Dombeya_tiliacea_Abbott9252	Malvaceae	Native	0	0	0	0	0	0	0	0	0	0	0	0	0	0	0	0	0
Dovyalis_caffra_RBN286	Salicaceae	Native	1	1	1	0	0	0	0	0	0	0	0	0	1	1	1	0	6
Dovyalis_hispidula_OM2581	Salicaceae	Native	0	0	0	0	0	0	0	0	0	0	0	0	0	0	0	0	0
Dovyalis_longispina_OM2602	Salicaceae	Native	1	0	0	0	0	0	0	0	0	0	0	0	0	0	1	0	2
Dovyalis_lucida_Abbott9221	Salicaceae	Native	0	0	0	0	0	0	0	0	0	0	0	0	0	0	0	0	0
Dovyalis_rhamnoides_Genbank	Salicaceae	Native	1	1	0	0	0	0	1	0	0	0	0	1	0	1	1	1	6
Dovyalis_xanthocarpa_OM2442	Salicaceae	Native	0	0	0	0	0	0	0	0	0	0	0	0	0	0	0	0	0
Dracaena_aletriformis_Abbott9145	Asparagaceae	Native	1	1	0	0	0	0	1	0	0	0	0	0	0	1	1	0	5
Dracaena_mannii_OM1828	Asparagaceae	Native	1	0	0	0	0	0	0	0	0	0	0	0	0	1	1	0	3
Dracaena_transvaalensis_OM2008	Asparagaceae	Native	0	1	0	0	0	0	0	0	0	0	0	0	0	1	0	0	2
Drypetes_arguta_Abbott9149	Euphorbiaceae	Native	0	1	0	0	0	0	0	0	0	0	0	1	0	0	1	1	3
Drypetes_reticulata_RBN270	Euphorbiaceae	Native	0	0	0	0	0	0	0	0	0	0	0	0	0	1	0	0	1
Duranta_erecta_RBN217	Verbenaceae	Alien	0	0	0	0	0	0	0	0	0	0	0	0	1	1	0	0	2
Duvernoia_aconitiflora_OM1816	Acanthaceae	Native	1	1	1	0	0	0	0	0	0	0	0	0	0	1	1	0	5
Duvernoia_adhatodoides_OM1759	Acanthaceae	Native	1	0	1	0	0	0	0	0	0	0	0	1	0	1	1	1	5
Echinopsis_spachiana_JSB_0480	Cactaceae	Alien	0	0	0	0	0	0	0	0	0	0	0	0	1	1	0	0	2
Ehretia_amoena_OM2533	Boraginaceae	Native	1	0	1	0	0	0	0	0	0	0	0	1	0	1	1	1	5
Ehretia_rigida_OM396	Boraginaceae	Native	1	0	1	0	0	0	0	0	0	0	0	0	0	1	1	0	4
Ekebergia_pterophylla_OM3263	Meliaceae	Native	0	0	0	0	0	0	0	0	0	0	0	0	0	0	0	0	0
Elaeodendron_croceum_Abbott9197	Celastraceae	Native	0	1	1	0	0	0	0	0	0	0	0	0	0	1	0	0	3
Elaeodendron_matabelicum_Genbank	Celastraceae	Native	1	1	1	0	0	0	0	0	0	0	0	1	0	0	1	1	5
Elaeodendron_transvaalense_OM1229	Celastraceae	Native	1	1	1	0	0	0	0	0	0	0	0	0	0	0	1	0	4
Elephantorrhiza_burkei_OM1945	Fabaceae	Native	1	1	1	1	0	0	0	0	0	0	0	1	0	0	1	0	6
Elephantorrhiza_elephantina_OM483	Fabaceae	Native	1	1	0	0	0	0	0	0	0	0	0	0	0	0	1	0	3
Elephantorrhiza_goetzei_OM1207	Fabaceae	Native	1	1	0	0	0	0	0	0	0	0	0	0	0	0	1	0	3
Embelia_xylocarpa_OM2653	Primulaceae	Native	0	0	0	0	0	0	0	0	0	0	0	0	0	1	0	0	1
Empogona_coriacea_OM3281	Rubiaceae	Native	0	0	0	0	0	0	0	0	0	0	0	0	0	1	0	0	1
Empogona_junodii_kirkii_OM1601	Rubiaceae	Native	0	0	0	0	0	0	0	0	0	0	0	0	0	1	0	0	1
Empogona_lanceolata_MWC24261	Rubiaceae	Native	0	0	0	0	0	0	0	0	0	0	0	0	0	1	0	0	1
Encephalartos_aemulans_PR861	Zamiaceae	Native	1	0	0	0	0	0	0	0	0	0	0	1	0	0	1	0	3
Encephalartos_altensteinii_PR668	Zamiaceae	Native	0	1	0	0	0	0	0	0	0	0	0	0	0	1	0	0	2
Encephalartos_arenarius_PR854	Zamiaceae	Native	0	0	0	0	0	0	0	0	0	0	0	0	0	1	0	0	1
Encephalartos_brevifoliolatus_Xdk2	Zamiaceae	Native	0	0	0	0	0	0	0	0	0	0	0	0	0	1	0	0	1
Encephalartos_chimanimaniensis_PR888	Zamiaceae	Native	1	1	0	0	0	0	0	0	0	0	0	0	0	1	1	0	4
Encephalartos_concinnus_PR890	Zamiaceae	Native	1	0	0	0	0	0	0	0	0	0	0	0	0	0	1	0	2
Encephalartos_cupidus_PR691	Zamiaceae	Native	1	0	0	0	0	0	0	0	0	0	0	0	0	1	1	0	3
Encephalartos_dolomiticus_PR865	Zamiaceae	Native	1	0	0	0	0	0	0	0	0	0	0	0	0	0	1	0	2
Encephalartos_dyerianus_PR731	Zamiaceae	Native	1	0	0	0	0	0	0	0	0	0	0	1	0	0	1	0	3
Encephalartos_eugen_maraisii_PR872	Zamiaceae	Native	1	1	0	0	0	0	0	0	0	0	0	1	0	0	1	0	4
Encephalartos_ferox_PR844	Zamiaceae	Native	0	0	0	0	0	0	0	0	0	0	0	1	0	0	0	0	1
Encephalartos_friderici_guilielmi_PR853	Zamiaceae	Native	1	0	0	0	0	0	0	0	0	0	0	0	0	0	1	0	2
Encephalartos_ghellinckii_PR773	Zamiaceae	Native	0	0	1	0	0	0	0	0	0	0	0	0	0	0	0	0	1
Encephalartos_heenanii_PR775	Zamiaceae	Native	1	1	0	0	0	0	0	0	0	0	0	0	0	0	1	0	3
Encephalartos_hirsutus_PR718	Zamiaceae	Native	0	1	1	0	0	0	0	0	0	0	0	0	0	0	0	0	2
Encephalartos_inopinus_PR864	Zamiaceae	Native	1	0	1	0	0	0	0	0	0	0	0	0	0	1	1	0	4
Encephalartos_laevifolius_PR845	Zamiaceae	Native	1	0	0	0	0	0	0	0	0	0	0	1	0	1	1	0	4
Encephalartos_lanatus_PR828	Zamiaceae	Native	1	1	1	0	0	0	0	0	0	0	0	1	0	0	1	0	5
Encephalartos_latifrons_PR811	Zamiaceae	Native	1	0	0	0	0	0	0	0	0	0	0	0	0	0	1	0	2
Encephalartos_lebomboensis_PR831	Zamiaceae	Native	1	0	1	0	0	0	0	0	0	0	0	1	0	0	1	0	4
Encephalartos_lehmanii_PR780	Zamiaceae	Native	1	0	1	0	0	0	0	0	0	0	0	1	0	0	1	1	4
Encephalartos_longifolius_PR873	Zamiaceae	Native	1	0	1	0	0	0	0	0	0	0	0	1	0	0	1	1	4
Encephalartos_manikensis_PR903	Zamiaceae	Native	1	0	0	0	0	0	0	0	0	0	0	0	0	0	1	0	2
Encephalartos_middelburgensis_PR726	Zamiaceae	Native	0	0	0	0	0	0	0	0	0	0	0	1	0	0	0	1	1
Encephalartos_msinganus_PR701	Zamiaceae	Native	0	0	0	0	0	0	0	0	0	0	0	0	0	1	0	0	1
Encephalartos_natalensis_PR802	Zamiaceae	Native	0	0	0	0	0	0	0	0	0	0	0	1	0	1	0	1	2
Encephalartos_nubimontanus_PR704	Zamiaceae	Native	1	1	1	0	0	0	0	0	0	0	0	0	0	0	1	0	4
Encephalartos_paucidentatus_PR849	Zamiaceae	Native	1	0	0	0	0	0	0	0	0	0	0	1	0	1	1	1	4
Encephalartos_princeps_PR871	Zamiaceae	Native	1	0	1	0	0	0	0	0	0	0	0	1	0	1	1	1	5
Encephalartos_relictus_PR732	Zamiaceae	Native	0	0	1	0	0	0	0	0	0	0	0	1	0	0	1	1	3
Encephalartos_senticosus_PR833	Zamiaceae	Native	1	1	1	0	0	0	0	0	0	0	0	1	0	0	1	0	5
Encephalartos_transvenosus_PR832	Zamiaceae	Native	1	0	1	0	0	0	0	0	0	0	0	0	0	1	1	0	4
Encephalartos_villosus_PR838	Zamiaceae	Native	1	0	0	0	0	0	0	0	0	0	0	1	0	1	1	1	4
Encephalartos_woodii_PR875	Zamiaceae	Native	1	0	1	0	0	0	0	0	0	0	0	0	0	1	1	0	4
Englerodaphne_ovalifolia_Abbott9108	Thymelaeaceae	Native	1	1	1	0	0	0	0	0	0	0	0	0	0	1	1	0	5
Englerodaphne_pilosa_OM1893	Thymelaeaceae	Native	1	1	0	0	0	0	0	0	0	0	0	1	0	1	1	0	5
Englerophytum_magalismontanum_MvdB18	Sapotaceae	Native	1	1	0	0	0	0	1	0	0	0	0	0	0	1	1	0	5
Englerophytum_natalense_OM1544	Sapotaceae	Native	1	1	0	0	0	0	0	0	0	0	0	0	0	0	1	0	3
Ensete_ventricosum_CS02	Musaceae	Native	1	1	0	0	0	0	0	0	0	0	0	0	0	0	1	0	3
Entada_abyssinica_OM2316	Fabaceae	Native	1	1	0	0	0	0	0	0	0	0	0	0	0	0	1	0	3
Entada_rheedei_OM2417	Fabaceae	Native	1	1	1	0	0	0	0	0	0	0	0	0	0	1	1	0	5
Entada_wahlbergia_OM2586	Fabaceae	Native	1	0	1	0	0	0	0	0	0	0	0	0	0	1	1	0	4
Entandophragma_caudatum_OM1342	Meliaceae	Native	1	1	1	0	0	0	0	0	0	0	0	0	0	1	1	0	5
Erica_caffra_OM2307	Ericaceae	Native	1	1	0	0	0	0	0	0	0	0	0	0	0	0	1	0	3
Erica_natalitia_natalitia_Abbott9208	Ericaceae	Native	1	0	1	0	0	0	0	0	0	0	0	0	0	1	1	0	4
Erica_triflora_MWC23115	Ericaceae	Native	1	1	0	0	0	0	0	0	0	0	0	1	0	1	1	1	5
Eriobotrya_japonica_JG051	Rosaceae	Alien	1	1	0	0	0	0	0	0	0	0	0	0	0	1	1	0	4
Erythrina_abyssinica_OM2095	Fabaceae	Native	1	0	0	0	0	0	0	0	0	0	0	1	0	0	1	0	3
Erythrina_caffra_BS0057	Fabaceae	Native	1	0	0	0	0	0	0	0	0	0	0	0	0	0	1	0	2
Erythrina_humeana_OM741	Fabaceae	Native	1	0	0	0	0	0	0	0	0	0	0	0	0	0	1	0	2
Erythrina_livingstoniana_OM2354	Fabaceae	Native	0	0	1	0	0	0	0	0	0	0	0	1	0	1	1	0	4
Erythrina_lysistemon_RBN329	Fabaceae	Native	1	0	1	0	0	0	0	0	0	0	0	0	0	1	1	0	4
Erythrina_zeyheri_OM1589	Fabaceae	Native	1	1	1	0	0	0	0	0	0	0	0	1	0	0	1	0	5
Erythrococca_menyharthii_OM2431	Euphorbiaceae	Native	1	0	1	0	0	0	0	0	0	0	0	0	0	1	1	0	4
Erythrococca_sp_nov_Abbott9148	Euphorbiaceae	Native	1	0	1	0	0	0	0	0	0	0	0	1	0	1	1	1	5
Erythrophleum_africanum_OM2537	Fabaceae	Native	1	0	0	0	0	0	0	0	0	0	0	1	0	1	1	0	4
Erythrophyllum_suaveolens_OM2674	Fabaceae	Native	1	0	0	0	0	0	0	0	0	0	0	0	0	0	1	0	2
Erythroxylum_delagoense_OM1499	Erythroxylaceae	Native	1	0	0	0	0	0	0	0	0	0	0	1	0	1	1	1	4
Erythroxylum_emarginatum_OM1545	Erythroxylaceae	Native	0	0	1	0	0	0	0	0	0	0	0	0	0	1	0	0	2
Erythroxylum_pictum_Abbott9129	Erythroxylaceae	Native	0	0	0	0	0	0	0	0	0	0	0	1	0	1	0	0	2
Eucalyptus_camaldulensis_Genbank	Myrtaceae	Alien	1	0	0	0	0	0	1	0	0	0	1	1	0	1	1	1	6
Eucalyptus_cinerea_BS572	Myrtaceae	Alien	0	0	0	0	0	0	0	0	0	0	0	1	0	1	0	0	2
Eucalyptus_conferruminata_Genbank	Myrtaceae	Alien	0	0	0	0	0	0	1	0	0	1	0	1	0	0	0	1	3
Eucalyptus_diversicolor_Genbank	Myrtaceae	Alien	0	0	0	0	0	0	1	0	0	0	0	1	0	1	0	1	3
Eucalyptus_globulus_Genbank	Myrtaceae	Alien	1	0	0	1	0	0	0	0	0	0	0	1	0	0	1	1	4
Eucalyptus_grandis_Genbank	Myrtaceae	Alien	1	0	0	0	0	0	1	0	0	0	1	1	0	1	1	1	6
Eucalyptus_paniculata_PPRI_0288	Myrtaceae	Alien	0	0	0	0	0	0	1	0	0	0	1	1	0	1	0	1	4
Eucalyptus_sideroxylon_PPRI_0287	Myrtaceae	Alien	0	0	0	0	0	0	1	0	0	0	1	1	0	1	0	1	4
Eucalyptus_tereticornis_BS570	Myrtaceae	Alien	0	0	0	0	0	0	1	0	0	0	1	1	0	1	0	1	4
Euclea_coriacea_MWC22169	Ebenaceae	Native	1	0	0	0	0	0	0	0	0	0	0	1	0	0	1	0	3
Euclea_crispa_OM2254	Ebenaceae	Native	1	1	0	0	0	0	0	0	0	0	0	1	0	0	1	1	4
Euclea_daphnoides_OM1381	Ebenaceae	Native	1	0	0	0	0	0	0	0	0	0	0	0	0	0	1	0	2
Euclea_divinorum_OM1102	Ebenaceae	Native	1	1	1	1	0	0	0	0	0	0	0	0	0	0	1	0	5
Euclea_natalensis_augustifolia_RBN287	Ebenaceae	Native	1	1	0	0	0	0	0	0	0	0	0	1	0	1	1	1	5
Euclea_natalensis_natalensis_OM936	Ebenaceae	Native	1	1	0	0	0	0	0	0	0	0	0	0	0	0	1	0	3
Euclea_natalensis_obovata_OM2658	Ebenaceae	Native	1	1	0	0	0	0	0	0	0	0	0	0	0	0	1	0	3
Euclea_pseudebenus_MWC21190	Ebenaceae	Native	1	1	0	0	0	0	0	0	0	0	0	0	0	0	1	0	3
Euclea_racemosa_OM1538	Ebenaceae	Native	1	0	0	0	0	0	0	0	0	0	0	0	0	0	1	0	2
Euclea_undulata_OM1572	Ebenaceae	Native	1	1	1	0	0	0	0	0	0	0	0	0	0	0	1	0	4
Eugenia_capensis_Abbott9225	Myrtaceae	Native	1	0	0	0	0	0	0	0	0	0	0	0	0	1	1	0	3
Eugenia_erythrophylla_Abbott9121	Myrtaceae	Native	1	0	0	0	0	0	0	0	0	0	0	0	0	0	1	0	2
Eugenia_natalitia_OM2699	Myrtaceae	Native	1	0	0	0	0	0	0	0	0	0	0	0	0	1	1	0	3
Eugenia_sp_C_Abbott9151	Myrtaceae	Native	0	0	0	0	0	0	0	0	0	0	0	0	0	1	0	0	1
Eugenia_umtamvunensis_Abbott9120	Myrtaceae	Native	1	1	1	0	0	0	0	0	0	0	0	1	0	1	1	1	6
Eugenia_uniflora_Genbank	Myrtaceae	Alien	0	1	0	0	0	0	0	0	0	0	0	0	1	1	0	0	3
Eugenia_verdoorniae_Abbott9122	Myrtaceae	Native	0	0	0	0	0	0	0	0	0	0	0	0	0	1	1	0	2
Eugenia_woodii_OM1795	Myrtaceae	Native	0	1	0	0	0	0	0	0	0	0	0	0	0	0	0	0	1
Eugenia_zeyheri_OM1800	Myrtaceae	Native	1	1	0	0	0	0	0	0	0	0	0	0	0	1	1	0	4
Eugenia_zuluensis_Abbott9188	Myrtaceae	Native	1	0	0	0	0	0	0	0	0	0	0	0	0	0	1	0	2
Euphorbia_cooperi_OM1464	Euphorbiaceae	Native	1	1	0	0	0	0	0	0	1	0	0	0	0	0	1	0	4
Euphorbia_espinosa_RBN189	Euphorbiaceae	Native	1	0	1	0	0	0	0	0	0	0	0	0	0	0	1	0	3
Euphorbia_guerichiana_OM894	Euphorbiaceae	Native	1	0	1	0	0	0	0	0	0	0	0	1	0	1	1	1	5
Euphorbia_matabelensis_OM2416	Euphorbiaceae	Native	1	1	0	0	0	0	0	0	0	0	0	1	0	1	1	0	5
Euphorbia_pulcherrima_Genbank	Euphorbiaceae	Alien	1	0	0	0	0	0	0	0	0	0	0	0	1	1	1	0	4
Euphorbia_rowlandii_RBN263	Euphorbiaceae	Native	0	0	0	0	0	0	0	0	0	0	0	0	0	1	0	0	1
Euphorbia_tirucalli_OM569	Euphorbiaceae	Native	1	0	0	0	0	0	0	0	0	0	0	0	0	0	1	0	2
Euphorbia_triangularis_Abbott9222	Euphorbiaceae	Native	0	0	0	0	0	0	0	0	0	0	0	0	0	1	1	0	2
Excoecaria_bussei_OM2385	Euphorbiaceae	Native	1	1	1	0	0	0	1	0	0	0	0	1	0	0	1	1	6
Excoecaria_simii_Abbott9211	Euphorbiaceae	Native	1	0	1	0	0	0	0	0	0	0	0	0	0	1	1	0	4
Faidherbia_albida_RBN165	Fabaceae	Native	1	0	1	1	0	0	0	0	0	0	0	1	0	0	1	0	5
Faurea_galpinii_OM1818	Proteaceae	Native	1	0	0	0	0	0	0	0	0	0	0	1	0	0	1	1	3
Faurea_macnaughtonii_Abbott9123	Proteaceae	Native	0	0	0	0	0	0	0	0	0	0	0	0	0	0	0	0	0
Faurea_rochetiana_OM1461	Proteaceae	Native	1	0	1	0	0	0	0	0	0	0	0	0	0	1	1	0	4
Faurea_saligna_MvdB27	Proteaceae	Native	1	1	0	0	0	1	0	0	0	0	0	1	0	1	1	1	6
Fernandoa_magnifica_OM2336	Bignoniaceae	Native	0	0	0	0	0	0	0	0	0	0	0	1	0	0	0	0	1
Ficus_abutifolia_OM280	Moraceae	Native	1	1	0	0	0	0	0	0	0	0	0	1	0	1	1	0	5
Ficus_bizanae_Abbott9218	Moraceae	Native	1	0	0	0	0	0	0	0	0	0	0	0	0	1	1	0	3
Ficus_burkei_OM972	Moraceae	Native	1	0	1	0	0	0	0	0	0	0	0	1	0	1	1	0	5
Ficus_burt_davyi_MWC20234	Moraceae	Native	1	0	0	0	0	0	0	0	0	0	0	0	0	1	1	0	3
Ficus_bussei_OM2444	Moraceae	Native	1	0	0	0	0	0	0	0	0	0	0	0	0	1	1	0	3
Ficus_capreifolia_OM2566	Moraceae	Native	1	0	0	0	0	0	0	0	0	0	0	1	0	1	1	0	4
Ficus_carica_Genbank	Moraceae	Alien	1	1	1	0	0	0	0	0	0	0	0	0	0	0	1	0	4
Ficus_cordata_Genbank	Moraceae	Native	1	1	1	0	0	0	0	0	0	0	0	1	0	0	1	0	5
Ficus_craterostema_Abbott9168	Moraceae	Native	1	1	0	0	0	0	0	0	0	0	0	1	0	0	1	0	4
Ficus_glumosa_OM564	Moraceae	Native	1	0	0	0	0	0	0	0	0	0	0	1	0	0	1	0	3
Ficus_ilicina_MWC20240	Moraceae	Native	1	0	0	0	0	0	0	0	0	0	0	0	0	1	1	0	3
Ficus_ingens_OM593	Moraceae	Native	1	0	0	0	0	0	1	0	0	0	0	0	0	0	1	0	3
Ficus_lutea_OM1822	Moraceae	Native	1	0	0	0	0	0	0	0	1	0	0	1	0	1	1	1	5
Ficus_petersii_RL1487	Moraceae	Native	1	0	0	0	0	0	0	0	0	0	0	0	0	1	1	0	3
Ficus_polita_OM1823	Moraceae	Native	1	0	0	0	0	0	0	0	0	0	0	0	0	1	1	0	3
Ficus_pygmaea_MWC20237	Moraceae	Native	1	0	0	0	0	0	0	0	0	0	0	0	0	1	1	0	3
Ficus_rokko_OM2249	Moraceae	Native	1	0	0	0	0	0	0	0	0	0	0	0	0	1	1	0	3
Ficus_salicifolia_OM2005	Moraceae	Native	1	0	0	0	0	0	0	0	0	0	0	0	0	1	1	0	3
Ficus_stuhlmannii_OM749	Moraceae	Native	1	0	1	0	0	0	0	0	0	0	0	1	0	1	1	0	5
Ficus_sur_OM1556	Moraceae	Native	1	0	1	0	0	0	0	0	0	0	0	0	0	1	1	0	4
Ficus_sycomorus_RBN197	Moraceae	Native	1	1	1	0	0	0	0	0	0	0	0	1	0	0	1	0	5
Ficus_tettensis_RBN265	Moraceae	Native	1	0	1	0	0	0	0	0	0	0	0	1	0	1	1	0	5
Ficus_tremula_tremula_OM2738	Moraceae	Native	1	0	1	0	0	0	0	0	0	0	0	1	0	0	1	1	4
Ficus_trichopoda_OM1817	Moraceae	Native	1	0	0	0	0	0	0	0	0	0	0	0	0	0	1	0	2
Filicium_decipiens_Genbank	Sapindaceae	Native	0	0	0	0	0	0	0	0	0	0	0	0	0	1	0	0	1
Flacourtia_indica_RL1216	Salicaceae	Native	1	1	0	0	0	0	0	0	0	0	0	0	0	0	1	0	3
Flueggea_virosa_OM362	Euphorbiaceae	Native	1	0	0	0	0	0	0	0	0	0	0	1	0	0	1	0	3
Fockea_MWC3853	Apocynaceae	Native	1	1	1	0	0	0	0	0	0	0	0	0	0	0	1	0	4
Fraxinus_americana_BS0213	Oleaceae	Alien	0	0	0	0	0	0	0	0	0	0	0	0	0	1	0	0	1
Fraxinus_angustifolia_Genbank	Oleaceae	Alien	0	0	0	0	0	0	0	0	0	0	0	0	0	1	0	0	1
Fraxinus_pennsylvanica_Genbank	Oleaceae	Alien	0	0	0	0	0	0	0	0	0	0	0	1	0	1	0	1	2
Freylinia_lanceolata_OM2306	Scrophulariaceae	Native	0	1	0	0	0	0	0	0	0	0	0	1	0	0	0	0	2
Friesodielsia_obovata_OM2395	Annonaceae	Native	1	1	0	0	0	0	0	0	0	0	0	1	0	1	1	1	5
Funtumia_africana_Genbank	Apocynaceae	Native	1	0	0	0	0	0	0	0	0	0	0	0	0	1	1	0	3
Galpinia_transvaalica_OM319	Lythraceae	Native	0	0	1	0	0	0	0	0	0	0	0	0	0	1	0	0	2
Garcinia_gerrardi_OM2242	Clusiaceae	Native	0	1	0	0	0	0	0	0	0	0	0	0	0	1	0	0	2
Garcinia_livingstonei_OM1189	Clusiaceae	Native	1	1	1	0	0	0	0	0	0	0	0	0	0	1	1	0	5
Gardenia_cornuta_OM2241	Rubiaceae	Native	1	1	0	0	0	0	0	0	0	0	0	0	0	1	1	0	4
Gardenia_resiniflua_OM1272	Rubiaceae	Native	1	1	0	0	0	0	0	0	0	0	0	0	0	0	1	0	3
Gardenia_ternifolia_OM2356	Rubiaceae	Native	1	1	0	0	0	0	0	0	0	0	0	0	0	0	1	0	3
Gardenia_thunbergia_OM3222	Rubiaceae	Native	1	0	0	0	0	0	0	0	0	0	0	0	0	0	1	0	2
Gardenia_volkensii_OM1966	Rubiaceae	Native	1	1	0	0	0	0	0	0	0	0	0	1	0	0	1	1	4
Genista_monspessulana_Genbank	Fabaceae	Alien	0	0	0	0	0	0	0	0	0	0	0	0	0	1	0	0	1
Gerrardina_foliosa_Abbott9228	Gerrardinaceae	Native	0	0	1	0	0	0	0	0	0	0	0	0	0	0	0	0	1
Gleditsia_triacanthos_JG033	Fabaceae	Alien	0	0	1	0	0	0	1	0	0	1	0	0	0	1	0	0	4
Glenniea_africana_OM1857	Sapindaceae	Native	1	1	0	0	0	0	0	0	0	0	0	0	0	0	1	0	3
Gloveria_integrifolia_MWC32835	Celastraceae	Native	0	0	0	0	0	0	0	0	0	0	0	0	0	1	0	0	1
Glyphaea_tomentosa_OM2599	Malvaceae	Native	0	0	0	0	0	0	0	0	0	0	0	0	0	1	0	0	1
Gonioma_kamassi_OM3158	Apocynaceae	Native	1	1	1	0	0	0	0	0	0	0	0	0	0	0	1	0	4
Gossypium_herbaceum_YBK109	Malvaceae	Native	1	1	0	0	0	0	0	0	0	0	0	0	0	0	1	0	3
Grevillea_banksii_Genbank	Proteaceae	Alien	0	0	0	0	0	0	0	0	0	0	0	0	1	1	0	0	2
Grevillea_robusta_Genbank	Proteaceae	Alien	0	0	0	0	0	0	0	0	0	0	0	1	1	1	0	1	3
Grewia_bicolor_RL1583	Malvaceae	Native	1	1	1	0	0	0	0	0	0	0	0	1	0	1	1	0	6
Grewia_caffra_OM2329	Malvaceae	Native	1	1	1	0	0	0	0	0	0	0	0	0	0	0	1	0	4
Grewia_flava_KMS_0188	Malvaceae	Native	1	1	1	0	0	0	0	0	0	0	0	0	0	0	1	0	4
Grewia_flavescens_RL1365	Malvaceae	Native	1	1	1	0	0	0	0	0	0	0	0	1	0	1	1	0	6
Grewia_gracillima_OM870	Malvaceae	Native	0	0	0	0	0	0	0	0	0	0	0	0	0	1	0	0	1
Grewia_hexamita_OM351	Malvaceae	Native	1	1	1	0	0	0	0	0	0	0	0	0	0	0	1	0	4
Grewia_inaequilatera_OM872	Malvaceae	Native	0	0	0	0	0	0	0	0	0	0	0	0	0	1	0	0	1
Grewia_lasiocarpa_Abbott9236	Malvaceae	Native	1	0	1	0	0	0	0	0	0	0	0	1	0	0	1	0	4
Grewia_lepidopetala_OM2456	Malvaceae	Native	1	1	1	0	0	0	0	0	0	0	0	1	0	1	1	0	6
Grewia_micrantha_OM2448	Malvaceae	Native	0	0	1	0	0	0	0	0	0	0	0	1	0	0	0	0	2
Grewia_microcarpa_OM2324	Malvaceae	Native	1	0	1	0	0	0	0	0	0	0	0	0	0	0	1	0	3
Grewia_microthyrsa_OM1286	Malvaceae	Native	1	1	1	0	0	0	0	0	0	0	0	1	0	1	1	0	6
Grewia_monticola_RL1114	Malvaceae	Native	1	1	1	0	0	0	0	0	0	0	0	0	0	0	1	0	4
Grewia_occidentalis_OM3228	Malvaceae	Native	1	1	1	0	0	0	0	0	0	0	0	0	0	0	1	0	4
Grewia_pondoensis_Abbott9105	Malvaceae	Native	1	1	0	0	0	0	0	0	0	0	0	1	0	1	1	1	5
Grewia_sulcata_RL1496	Malvaceae	Native	0	0	1	0	0	0	0	0	0	0	0	1	0	1	0	1	3
Grewia_transzambesica_OM2628	Malvaceae	Native	0	1	0	0	0	0	0	0	0	0	0	1	0	1	0	0	3
Grewia_verinicosa_OM1999	Malvaceae	Native	0	1	1	0	0	0	0	0	0	0	0	0	0	0	0	0	2
Grewia_villosa_RL1523	Malvaceae	Native	1	1	1	0	0	0	0	0	0	0	0	1	0	1	1	1	6
Greyia_flanaganii_OM2294	Greyiaceae	Native	1	0	0	0	0	0	0	0	0	0	0	0	0	0	1	0	2
Greyia_sutherlandii_OM_MvdB73	Greyiaceae	Native	1	1	0	0	0	0	0	0	0	0	0	0	0	1	1	0	4
Guettarda_speciosa_OM2491	Rubiaceae	Native	0	0	0	0	0	0	0	0	0	0	0	1	0	0	0	0	1
Guibourtia_coleosperma_OM2116	Fabaceae	Native	1	1	1	0	0	0	0	0	0	0	0	1	0	0	1	1	5
Guibourtia_conjugata_OM1287	Fabaceae	Native	0	0	0	0	0	0	0	0	0	0	0	1	0	0	0	0	1
Guilandina_bonduc_OM3615	Fabaceae	Native	1	0	0	0	0	0	0	0	0	0	0	0	0	0	1	0	2
Gymnosporia_bachmannii_Abbott9144	Celastraceae	Native	1	0	0	0	0	0	0	0	0	0	0	1	0	0	1	0	3
Gymnosporia_buxifolia_RL1397	Celastraceae	Native	1	1	0	0	0	0	0	0	0	0	0	0	0	0	1	0	3
Gymnosporia_devenishii_Abbott9244	Celastraceae	Native	1	0	1	0	0	0	0	0	0	0	0	0	0	1	1	0	4
Gymnosporia_harveyana_NQ1	Celastraceae	Native	1	0	0	0	0	0	0	0	0	0	0	0	0	0	1	0	2
Gymnosporia_heterophylla_OM623	Celastraceae	Native	1	0	1	0	0	0	0	0	0	0	0	0	0	0	1	0	3
Gymnosporia_maranguensis_OM1637	Celastraceae	Native	0	0	0	0	0	0	0	0	0	0	0	0	0	1	0	0	1
Gymnosporia_mossambicansis_OM2633	Celastraceae	Native	1	0	1	0	0	0	0	0	0	0	0	1	0	1	1	0	5
Gymnosporia_nemorosa_Abbott9187	Celastraceae	Native	1	0	0	0	0	0	0	0	0	0	0	0	0	1	1	0	3
Gymnosporia_oxycarpa_RBN282	Celastraceae	Native	1	0	0	0	0	0	0	0	0	0	0	0	0	0	1	0	2
Gymnosporia_polyacantha_OM2248	Celastraceae	Native	0	1	0	0	0	0	0	0	0	0	0	0	0	1	0	0	2
Gymnosporia_pubescens_OM1929	Celastraceae	Native	0	1	1	0	0	0	0	0	0	0	0	0	0	1	0	0	3
Gymnosporia_putterlickioides_OM909	Celastraceae	Native	0	1	0	0	0	0	0	0	0	0	0	1	0	1	1	0	4
Gymnosporia_senegalensis_RBN285	Celastraceae	Native	1	0	0	0	0	0	0	0	0	0	0	0	0	0	1	0	2
Gymnosporia_tenuispina_NQ02	Celastraceae	Native	1	1	1	0	0	0	0	0	0	0	0	0	0	1	1	0	5
Gyrocarpus_americanus_africanus_OM874	Hernandiaceae	Native	1	0	0	0	0	0	0	0	0	0	0	0	0	0	1	0	2
Haematoxylum_Genbank	Fabaceae	Native	1	0	0	0	0	0	0	0	0	0	0	0	0	0	1	0	2
Hakea_gibosa_PG0054	Proteaceae	Alien	0	0	0	0	0	0	0	0	0	0	1	0	1	0	0	0	2
Hakea_salicifolia_JQ257189	Proteaceae	Alien	0	0	0	0	0	0	0	0	0	0	0	1	1	1	0	0	3
Hakea_sericea_MWC26714	Proteaceae	Alien	0	0	0	0	0	0	0	0	0	1	0	0	1	1	0	0	3
Halleria_lucida_OM2269	Scrophulariaceae	Native	1	1	1	0	0	0	0	0	0	0	0	1	0	0	1	1	5
Haplocoelum_gallaense_OM1849	Sapindaceae	Native	1	0	0	0	0	0	0	0	0	0	0	0	0	0	1	0	2
Harpephyllum_caffrum_OM1555	Anacardiaceae	Native	1	0	1	0	0	0	0	0	0	0	0	1	0	0	1	0	4
Heeria_argentea_PG0016	Anacardiaceae	Native	1	1	1	1	0	0	0	0	0	0	0	0	0	0	1	0	5
Heinsia_crinita_RBN129	Rubiaceae	Native	1	1	0	0	0	0	0	0	0	0	0	0	0	0	1	0	3
Helinus_integrifolius_OM2430	Rhamnaceae	Native	1	1	0	0	0	0	0	0	0	0	0	1	0	1	1	1	5
Hemizygia_albiflora_OM2021	Lamiaceae	Native	1	0	1	0	0	0	0	0	0	0	0	1	0	0	1	0	4
Heritiera_littoralis_Genbank	Malvaceae	Native	0	0	0	0	0	0	0	0	0	0	0	1	0	0	0	0	1
Heteromorpha_arborescens_arborescens_OM2726	Apiaceae	Native	1	0	0	0	0	0	0	0	0	0	0	0	0	0	1	0	2
Heteromorpha_arborescens_rutescens_OM1430	Apiaceae	Native	1	0	1	0	0	0	0	0	0	0	0	1	0	1	1	0	5
Heteropyxis_natalensis_OM1944	Myrtaceae	Native	1	0	0	0	0	0	0	0	0	0	0	0	0	1	1	0	3
Hexalobus_monopetalus_OM1284	Annonaceae	Native	1	1	1	0	0	0	0	0	0	0	0	0	0	1	1	0	5
Heywoodia_lucens_CS09	Euphorbiaceae	Native	1	0	0	0	0	0	0	0	0	0	0	0	0	0	1	0	2
Hibiscus_calyphyllus_RBN108	Malvaceae	Native	1	1	1	0	0	0	0	0	0	0	0	1	0	0	1	0	5
Hibiscus_micranthus_OM1608	Malvaceae	Native	1	1	1	0	0	0	0	0	0	0	0	1	0	0	1	0	5
Hibiscus_tiliaceus_OM2157	Malvaceae	Native	1	0	0	0	0	0	0	0	0	0	0	0	0	1	1	0	3
Hippobromus_pauciflorus_OM1996	Sapindaceae	Native	1	1	1	0	0	0	0	0	0	0	0	0	0	1	1	0	5
Hippocratea_crenata_OM2441	Celastraceae	Native	1	0	1	0	0	0	0	0	0	0	0	1	0	1	1	0	5
Hippocratea_indica_OM1925	Celastraceae	Native	1	0	0	0	0	0	0	0	0	0	0	0	0	0	1	0	2
Hippocratea_longipetiolata_OM1098	Celastraceae	Native	1	1	0	0	0	0	0	0	0	0	0	1	0	0	1	1	4
Hirtella_zanzibarica_OM2649	Chrysobalanaceae	Native	0	0	1	0	0	0	0	0	0	0	0	0	0	1	0	0	2
Holarrhena_pubescens_OM2083	Apocynaceae	Native	1	0	1	0	0	0	0	0	0	0	0	1	0	1	1	1	5
Homalanthus_populifolius_CLR0084	Apocynaceae	Alien	0	0	0	0	0	0	0	0	0	0	0	0	0	1	0	0	1
Homalium_dentatum_OM1420	Salicaceae	Native	0	0	0	0	0	0	0	0	0	0	0	0	0	1	0	0	1
Homalium_rufescens_Abbott9215	Salicaceae	Native	1	0	1	0	0	0	0	0	0	0	0	0	0	1	1	0	4
Hugonia_busseana_OM2364	Linaceae	Native	1	0	0	0	0	0	0	0	0	0	0	1	0	1	1	0	4
Hugonia_orientalis_RBN145	Linaceae	Native	1	0	0	0	0	0	0	0	0	0	0	1	0	0	1	1	3
Hunteria_zeylanica_OM2380	Apocynaceae	Native	1	0	0	0	0	0	0	0	0	0	0	0	0	0	1	0	2
Hyaenanche_globosa_OM1873	Euphorbiaceae	Native	1	0	0	0	0	0	0	0	0	0	0	0	0	0	1	0	2
Hymenaea_verrucosa_Genbank	Fabaceae	Native	1	0	0	0	0	0	0	0	0	0	0	0	0	0	1	0	2
Hymenocardia_ulmoides_OM2686	Euphorbiaceae	Native	1	0	0	0	0	0	0	0	0	0	0	0	0	0	1	0	2
Hymenodictyon_floribundum_Genbank	Rubiaceae	Native	1	0	0	0	0	0	0	0	0	0	0	0	0	0	1	0	2
Hymenodictyon_parvifolium_OM1250	Rubiaceae	Native	1	0	0	0	0	0	0	0	0	0	0	1	0	1	1	1	4
Hyperacanthus_amoenus_RBN320	Rubiaceae	Native	1	0	0	0	0	0	0	0	0	0	0	1	0	1	1	1	4
Hypericum_perforatum_Genbank	Hypericaceae	Alien	1	0	0	0	0	0	0	0	0	0	0	0	0	0	1	0	2
Hyphaene_coriacea_OM2427	Arecaceae	Native	1	1	0	0	0	0	0	0	0	0	0	0	0	1	1	0	4
Hyphaene_petersiana_OM1296	Arecaceae	Native	1	0	0	0	0	0	0	0	0	0	0	0	0	0	1	0	2
Hypocalyptus_sophoroides_OM3051	Fabaceae	Native	1	0	0	0	0	0	0	0	0	0	0	0	0	0	1	0	2
Ilex_Genbank	Aquifoliaceae	Native	1	0	0	0	0	0	0	0	0	0	0	0	0	1	1	0	3
Indigofera_filifolia_Stirton13192	Fabaceae	Native	1	1	0	0	0	0	0	0	0	0	0	1	0	1	1	0	5
Indigofera_frutescens_CS01	Fabaceae	Native	1	0	0	0	0	0	0	0	0	0	0	0	0	0	1	0	2
Indigofera_fulgens_OM2382	Fabaceae	Native	1	0	0	0	0	0	0	0	0	0	0	0	0	0	1	0	2
Indigofera_natalitia_Abbott9172	Fabaceae	Native	1	0	1	0	0	0	0	0	0	0	0	1	0	1	1	1	5
Indigofera_rhytidocarpa_rhytodocarpa_OM669	Fabaceae	Native	1	0	1	0	0	0	0	0	0	0	0	1	0	1	1	1	5
Indigofera_suffruticosa_Genbank	Fabaceae	Native	1	0	0	0	0	0	0	0	0	0	0	1	0	0	1	1	3
Indigofera_tinctoria_arcuata_OM1933	Fabaceae	Native	1	0	0	0	0	0	0	0	0	0	0	0	0	1	1	0	3
Inhambanella_henriquesii_OM2760	Sapotaceae	Native	0	1	0	0	0	0	0	0	0	0	0	1	0	1	0	0	3
Ipomoea_carnea_fistulosa_Genbank	Convolvulaceae	Alien	1	0	0	0	0	0	0	0	0	0	0	0	1	1	1	0	4
Itea_Genbank	Iteaceae	Native	1	1	0	0	0	0	0	0	0	0	0	0	0	0	1	0	3
Ixora_narcissodora_OM2673	Rubiaceae	Native	1	0	0	0	0	0	0	0	0	0	0	0	0	1	1	0	3
Jacaranda_mimosifolia_OM3454	Bignoniaceae	Alien	0	0	0	0	0	0	0	0	0	0	0	1	0	1	0	1	2
Jasminum_fluminense_OM273	Oleaceae	Native	1	0	0	0	0	0	0	0	0	0	0	0	0	0	1	0	2
Jasminum_humile_PPRI_0032	Oleaceae	Alien	0	0	0	0	0	0	0	0	0	0	0	0	1	1	0	0	2
Jasminum_mesnyi_Genbank	Oleaceae	Alien	0	0	0	0	0	0	0	0	0	0	0	0	0	1	0	0	1
Jasminum_multipartitum_OM782	Oleaceae	Native	1	1	0	0	0	0	0	0	0	0	0	0	0	0	1	0	3
Jasminum_stenolobum_RBN133	Oleaceae	Native	0	0	0	0	0	0	0	0	0	0	0	0	0	1	0	0	1
Jatropha_curcas_OM1182	Euphorbiaceae	Alien	1	1	1	0	0	0	0	0	1	0	1	0	1	0	1	0	7
Jatropha_gossypiifolia_Genbank	Euphorbiaceae	Alien	1	0	0	0	0	0	0	0	0	0	0	0	1	0	1	0	3
Jubaeopsis_caffra_Genbank	Arecaceae	Native	0	1	0	0	0	0	0	0	0	0	0	1	0	0	1	1	3
Julbernardia_globiflora_OM2517	Fabaceae	Native	1	0	1	0	0	0	0	0	0	0	0	1	0	1	1	1	5
Juniperus_procera_Genbank	Cupressaceae	Native	0	0	0	0	0	0	0	0	0	0	0	1	0	0	0	1	1
Juniperus_virginiana_Genbank	Cupressaceae	Alien	0	0	0	0	0	0	0	0	0	0	0	1	0	1	0	0	2
Justicia_camylostemon_OM2299	Acanthaceae	Native	0	1	0	0	0	0	0	0	0	0	0	1	0	0	0	0	2
Karomia_speciosa_OM700	Lamiaceae	Native	0	1	0	0	0	0	0	0	0	0	0	0	0	0	0	0	1
Keetia_gueinzii_Abbott9160	Rubiaceae	Native	0	0	1	0	0	0	0	0	0	0	0	0	0	0	0	0	1
Khaya_anthotheca_OM2604	Meliaceae	Native	0	1	0	0	0	0	0	0	0	0	0	0	0	0	0	0	1
Kigelia_africana_OM3497	Bignoniaceae	Native	1	0	0	0	0	0	0	0	0	0	0	1	0	0	1	0	3
Kiggelaria_africana_OM2260	Salicaceae	Native	1	0	0	0	0	0	0	0	0	0	0	1	0	1	1	0	4
Kirkia_acuminata_OM2720	Kirkiaceae	Native	1	0	0	0	0	0	0	0	0	0	0	1	0	0	1	0	3
Kirkia_wilmsii_RL1230	Kirkiaceae	Native	1	0	1	0	0	0	0	0	0	0	0	0	0	0	1	0	3
Kraussia_floribunda_OM1180	Rubiaceae	Native	0	1	1	0	0	0	0	0	0	0	0	0	0	1	0	0	3
Lachnostylis_bilocularis_Genbank	Euphorbiaceae	Native	1	0	0	0	0	0	0	0	0	0	0	1	0	0	1	1	3
Lagerstroemia_indica_BS5678	Lythraceae	Alien	0	0	0	0	0	0	0	0	0	0	0	0	0	1	0	0	1
Lagynias_dryadum_OM896	Rubiaceae	Native	1	1	0	0	0	0	0	0	0	0	0	0	0	0	1	0	3
Landolphia_kirkii_RBN295	Apocynaceae	Native	1	1	1	0	0	0	0	0	0	0	0	1	0	0	1	0	5
Lannea_antiscorbutica_OM2704	Anacardiaceae	Native	1	1	1	0	0	0	0	0	0	0	0	0	0	1	1	0	5
Lannea_discolor_RL1235	Anacardiaceae	Native	1	0	0	0	0	0	0	0	0	0	0	1	0	0	1	0	3
Lannea_edulis_OM1991	Anacardiaceae	Native	1	0	1	0	0	0	0	0	0	0	0	0	0	0	1	0	3
Lannea_schweinfuthii_OM2446	Anacardiaceae	Native	1	0	0	0	0	0	0	0	0	0	0	1	0	0	1	1	3
Lantana_camara_OM739	Verbenaceae	Alien	1	0	0	0	0	0	0	0	0	0	0	0	1	1	1	0	4
Lantana_rugosa_OM459	Verbenaceae	Native	1	0	0	0	0	0	0	0	0	0	0	1	0	1	1	1	4
Lasiodiscus_pervillei_OM2345	Rhamnaceae	Native	0	0	0	0	0	0	0	0	0	0	0	1	0	1	0	0	2
Laurophyllus_capensis_MWC28623	Anacardiaceae	Native	1	0	1	0	0	0	0	0	0	0	1	1	0	0	1	0	5
Lebeckia_sericea_Genbank	Fabaceae	Native	1	1	1	0	0	0	0	0	0	0	1	1	0	1	1	0	7
Lecanodiscus_fraxinifolius_OM2365	Sapindaceae	Native	0	1	1	0	0	0	0	0	0	0	1	1	0	1	1	0	6
Leonotis_leonurus_LTM032	Lamiaceae	Native	1	0	1	0	0	0	0	0	0	0	1	1	0	1	1	0	6
Lepisanthes_senegalensis_Genbank	Sapindaceae	Native	1	1	1	0	0	0	0	0	0	0	1	1	0	1	1	1	7
Leptactina_delagoensis_OM1598	Rubiaceae	Native	1	1	1	0	0	0	0	0	0	0	1	1	0	0	1	0	6
Leptospermum_laevigatum_JQ412255	Myrtaceae	Alien	0	0	0	0	0	0	0	0	0	0	0	1	1	1	0	0	3
Leucadendron_argenteum_OM2263	Proteaceae	Native	1	1	0	0	0	0	0	0	0	0	1	1	0	0	1	0	5
Leucadendron_coniferum_OM2313	Proteaceae	Native	1	1	0	0	0	0	0	0	0	0	1	1	0	0	1	0	5
Leucadendron_galpinii_MWC25211	Proteaceae	Native	1	0	1	0	0	0	0	0	0	0	1	1	0	0	1	0	5
Leucadendron_macowanii_MWC28334	Proteaceae	Native	1	1	1	0	0	0	0	0	0	0	1	1	0	0	1	0	6
Leucadendron_pubescens_MWC28389	Proteaceae	Native	1	0	0	0	0	0	0	0	0	0	1	1	0	0	1	0	4
Leucadendron_rubrum_PG0063	Proteaceae	Native	1	0	1	0	0	0	0	0	0	0	1	1	0	0	1	0	5
Leucadendron_salicifolium_PG0056	Proteaceae	Native	1	0	1	0	0	0	0	0	0	0	1	0	0	0	1	0	4
Leucadendron_strobilinum_MWC28010	Proteaceae	Native	0	0	0	0	0	0	0	0	0	0	1	1	0	0	1	0	3
Leucaena_leucocephala_JG056	Fabaceae	Alien	0	0	1	0	0	0	0	0	0	1	1	1	0	1	0	0	5
Leucosidea_sericea_OM_MvdB48	Rosaceae	Native	1	0	1	0	0	0	0	0	0	0	1	1	0	0	1	0	5
Leucospermum_conocarpodendron_MWC27983	Proteaceae	Native	1	0	1	0	0	0	0	0	0	0	1	1	0	0	1	0	5
Leucospermum_conocarpodendron_viridum_OM3102	Proteaceae	Native	0	0	1	0	0	0	0	0	0	0	1	1	0	0	0	0	3
Leucospermum_cuneiforme_OM2267	Proteaceae	Native	1	1	1	0	0	0	0	0	0	0	1	1	0	0	1	0	6
Leucospermum_gerrardii_MWC26648	Proteaceae	Native	1	1	1	0	0	0	0	0	0	0	1	1	0	0	1	0	6
Leucospermum_rodolentum_OM2812	Proteaceae	Native	1	0	1	0	0	0	0	0	0	0	1	1	0	0	1	1	5
Leucospermum_saxosum_MWC28315	Proteaceae	Native	1	0	1	0	0	0	0	0	0	0	1	1	0	0	1	1	5
Ligustrum_japonicum_JG038	Oleaceae	Alien	0	0	0	0	0	0	0	0	0	0	0	0	1	1	0	0	2
Ligustrum_lucidum_BS0102	Oleaceae	Alien	0	0	0	0	0	0	0	0	0	0	0	0	1	1	0	0	2
Ligustrum_ovalifolium_Genbank	Oleaceae	Alien	0	0	0	0	0	0	0	0	0	0	0	0	1	1	0	0	2
Ligustrum_sinense_Genbank	Oleaceae	Alien	0	0	0	0	0	0	0	0	0	0	0	0	1	1	0	0	2
Ligustrum_vulgare_Genbank	Oleaceae	Alien	0	0	0	0	0	0	0	0	0	0	0	0	1	1	0	0	2
Liparia_hirsuta_JWB020	Fabaceae	Native	1	0	1	0	0	0	0	0	0	0	1	1	0	0	1	1	5
Liparia_myrtifolia_JWB039	Fabaceae	Native	0	0	1	0	0	0	0	0	0	0	1	1	0	0	0	1	3
Liparia_rafnioides_JWB033	Fabaceae	Native	1	1	1	0	0	0	0	0	0	0	1	1	0	1	1	0	7
Lippia_javanica_RBN348	Verbenaceae	Native	1	1	1	0	0	0	0	1	0	0	1	1	0	1	1	0	8
Liquidambar_styraciflua_EU002182	Altingiaceae	Alien	0	0	0	0	0	0	0	0	0	0	1	1	0	1	0	1	3
Litsea_glutinosa_Genbank	Lauraceae	Alien	0	0	0	0	0	0	0	0	0	0	0	0	0	1	0	0	1
Lopholaena_coriifolia_OM_MvdB41	Asteraceae	Native	0	0	0	0	0	0	0	0	0	0	1	1	0	0	0	0	2
Loxostylis_alata_OM1827	Anacardiaceae	Native	1	1	1	0	0	0	0	0	0	0	1	1	0	1	1	0	7
Ludwigia_octovalis_OM213	Onagraceae	Native	0	0	0	0	0	0	0	0	0	0	1	0	0	1	0	0	2
Lumnitzera_racemosa_OM2478	Combretaceae	Native	1	0	0	0	0	0	0	0	0	0	1	1	0	1	1	0	5
Lycium_afrum_BS0140	Solanaceae	Native	1	1	1	0	0	0	0	0	0	0	1	0	0	1	1	0	6
Lycium_cinereum_Genbank	Solanaceae	Native	1	1	1	0	0	0	0	0	0	0	1	1	0	1	1	1	7
Lycium_ferocissimum_OM2993	Solanaceae	Native	1	1	1	0	0	0	0	0	0	0	1	1	0	1	1	0	7
Lycium_oxycarpum_OM2936	Solanaceae	Native	1	1	1	0	0	0	0	0	0	0	1	1	0	1	1	1	7
Lycium_schizocalyx_Genbank	Solanaceae	Native	1	1	1	0	0	0	0	0	0	0	1	1	0	1	1	0	7
Lycium_villosum_Genbank	Solanaceae	Native	1	0	1	0	0	0	0	0	0	0	1	1	0	0	1	1	5
Lydenburgia_abbottii_Abbott9242	Celastraceae	Native	1	0	1	0	0	0	0	0	0	0	1	1	0	0	1	0	5
Lydenburgia_cassinoides_Genbank	Celastraceae	Native	1	0	0	0	0	0	0	0	0	0	1	1	0	1	1	0	5
Mackaya_bella_CS14	Acanthaceae	Native	1	0	0	0	0	0	0	0	0	0	1	1	0	1	1	0	5
Maclura_africana_OM2106	Moraceae	Native	1	1	1	0	0	0	0	0	0	0	1	1	0	0	1	0	6
Macphersonia_gracilis_Genbank	Sapindaceae	Native	1	0	0	0	0	0	0	0	0	0	1	1	0	1	1	0	5
Maerua_angolensis_OM1449	Capparaceae	Native	1	0	0	0	0	0	0	0	0	0	1	1	0	0	1	0	4
Maerua_caffra_OM3189	Capparaceae	Native	1	1	1	0	0	0	0	0	0	0	1	1	0	1	1	0	7
Maerua_decumbens_OM2097	Capparaceae	Native	1	0	0	0	0	0	0	0	0	0	1	1	0	1	1	0	5
Maerua_juncea_OM1592	Capparaceae	Native	1	0	0	0	0	0	0	0	0	0	1	1	0	1	1	0	5
Maerua_parviflora_RL1199	Capparaceae	Native	1	1	0	0	0	0	0	0	0	0	1	1	0	0	1	0	5
Maerua_rosmarinoides_OM1476	Capparaceae	Native	0	0	0	0	0	0	0	0	0	0	1	1	0	0	1	0	3
Maesa_lanceolata_OM2020	Primulaceae	Native	1	0	0	0	0	0	0	0	0	0	1	0	0	0	1	0	3
Mallotus_oppositifolius_Okoli25	Euphorbiaceae	Native	0	0	0	0	0	0	0	0	0	0	1	1	0	0	0	0	2
Mangifera_indica_Genbank	Anacardiaceae	Alien	1	1	0	0	0	0	0	1	0	0	0	0	0	0	1	0	4
Manihot_esculenta_Okoli24	Euphorbiaceae	Alien	1	1	1	0	0	0	0	0	0	0	0	0	0	0	1	0	4
Manilkara_concolor_OM989	Sapotaceae	Native	1	1	1	0	0	0	0	0	0	0	1	0	0	0	1	0	5
Manilkara_discolor_OM2642	Sapotaceae	Native	1	1	0	0	0	0	0	0	0	0	1	1	0	1	1	1	6
Manilkara_mochisia_OM1392	Sapotaceae	Native	1	1	1	0	0	0	0	0	0	0	1	1	0	0	1	0	6
Manilkara_nicholsonii_Abbott9202	Sapotaceae	Native	1	1	1	0	0	0	0	0	0	0	1	0	0	1	1	0	6
Maprounea_africana_OM2619	Euphorbiaceae	Native	1	1	1	0	0	0	0	0	0	0	1	1	0	0	1	1	6
Margaritaria_discoidea_discoidea_OM2639	Euphorbiaceae	Native	1	1	1	0	0	0	1	0	0	0	1	1	0	0	1	1	7
Margaritaria_discoidea_nitida_OM1922	Euphorbiaceae	Native	1	1	1	0	0	0	0	0	0	0	1	1	0	1	1	0	7
Markhamia_obtusifolia_OM2375	Bignoniaceae	Native	1	0	1	0	0	0	0	0	0	0	1	1	0	0	1	0	5
Markhamia_zanzibarica_OM3500	Bignoniaceae	Native	1	1	1	0	0	0	0	0	0	0	1	1	0	1	1	0	7
Mascarenhasia_arborescens_OM2664	Apocynaceae	Native	1	0	0	0	0	0	0	0	0	0	1	1	0	0	1	0	4
Maurocenia_frangula_Genbank	Celastraceae	Native	1	1	0	0	0	0	0	0	0	0	1	1	0	0	1	1	5
Maytenus_abbottii_Abbott9139	Celastraceae	Native	1	0	0	0	0	0	0	0	0	0	1	0	0	1	1	0	4
Maytenus_acuminata_Abbott9201	Celastraceae	Native	1	1	0	0	0	0	1	0	0	0	1	1	0	0	1	1	6
Maytenus_albata_OM1855	Celastraceae	Native	1	0	1	0	0	0	0	0	0	0	1	1	0	0	1	0	5
Maytenus_cordata_Abbott9138	Celastraceae	Native	1	0	1	0	0	0	0	0	0	0	1	1	0	0	1	1	5
Maytenus_oleoides_OM2262	Celastraceae	Native	1	0	0	0	0	0	0	0	0	0	1	1	0	0	1	0	4
Maytenus_peduncularis_MWC27163	Celastraceae	Native	1	0	0	0	0	0	0	0	0	0	1	1	0	0	1	1	4
Maytenus_procumbens_OM3602	Celastraceae	Native	1	1	1	0	0	0	0	0	0	0	1	1	0	0	1	1	6
Maytenus_sp_A_Abbott9140	Celastraceae	Native	0	0	0	0	0	0	0	0	0	0	1	0	0	0	0	0	1
Maytenus_undata_OM2644	Celastraceae	Native	0	0	0	0	0	0	0	0	0	0	1	0	0	0	0	0	1
Meiostemon_tetrandrus_OM1653	Combretaceae	Native	0	0	0	0	0	0	0	0	0	0	1	0	0	0	0	0	1
Melaleuca_hypericifolia_MTJ0068	Myrtaceae	Alien	0	0	0	0	0	0	0	0	0	0	0	0	0	1	0	0	1
Melia_azedarach_OM1735	Meliaceae	Alien	1	1	1	0	0	0	0	1	0	0	0	1	0	1	1	1	7
Memecylon_natalense_MWC35866	Melastomataceae	Native	1	0	0	0	0	0	0	0	0	0	1	1	0	0	1	0	4
Metalasia_densa_BS0166	Asteraceae	Native	1	0	1	0	0	0	0	0	0	0	1	1	0	0	1	0	5
Metalasia_muricata_AM0154	Asteraceae	Native	1	1	1	0	0	0	0	0	0	1	1	1	0	0	1	1	7
Metarungia_longistrobus_CS15	Acanthaceae	Native	1	0	1	0	0	0	0	0	0	0	1	1	0	1	1	1	6
Metrosideros_angustifolia_OM2303	Myrtaceae	Native	1	1	1	0	0	0	0	0	0	0	1	1	0	1	1	1	7
Metrosideros_excelsa_HM851052	Myrtaceae	Alien	0	0	0	0	0	0	1	0	0	0	0	1	0	1	0	0	3
Milicia_excelsa_OM2696	Moraceae	Native	0	0	0	0	0	0	0	0	0	0	1	1	0	0	0	0	2
Millettia_grandis_OM1757	Fabaceae	Native	1	1	1	0	0	0	0	0	0	0	1	0	0	1	1	0	6
Millettia_mosambicense_OM2335	Fabaceae	Native	0	1	1	0	0	0	0	0	0	0	1	1	0	1	0	1	5
Millettia_stuhlmannii_OM2522	Fabaceae	Native	1	1	1	0	0	0	0	0	0	0	1	1	0	0	1	0	6
Millettia_usaramensis_OM2433	Fabaceae	Native	1	0	1	0	0	0	0	0	0	0	1	1	0	1	1	1	6
Mimetes_arboreus_Genbank	Proteaceae	Native	1	1	0	0	0	0	0	0	0	0	1	1	0	1	1	0	6
Mimetes_cucullarus_AM0151	Proteaceae	Native	0	0	0	0	0	0	0	0	0	0	0	0	0	0	0	0	0
Mimosa_pigra_OM3598	Fabaceae	Alien	0	0	0	0	0	0	0	0	0	0	0	0	0	1	0	0	1
Mimusops_caffra_OM2472	Sapotaceae	Native	1	1	0	0	0	0	1	0	0	1	1	1	0	1	1	1	8
Mimusops_obovata_OM1554	Sapotaceae	Native	1	1	0	0	0	0	1	0	0	0	1	1	0	1	1	1	7
Mimusops_obtusifolia_OM2627	Sapotaceae	Native	0	0	0	0	0	0	0	0	0	0	1	0	0	1	1	0	3
Mimusops_zeyheri_RBN248	Sapotaceae	Native	1	1	1	0	0	0	1	0	0	0	1	1	0	0	1	1	7
Mitriostigma_axillare_Abbott9153	Rubiaceae	Native	0	0	0	0	0	0	0	0	0	0	1	1	0	0	0	0	2
Monanthotaxis_buchananii_OM2624	Annonaceae	Native	0	0	0	0	0	0	0	0	0	0	1	1	0	0	0	0	2
Monanthotaxis_caffra_OM276	Annonaceae	Native	0	0	0	0	0	0	0	0	0	0	1	0	0	0	1	0	2
Mondia_Genbank	Apocynaceae	Native	0	0	0	0	0	0	0	0	0	0	0	0	0	0	0	0	0
Mondia_whiteii_BS569	Apocynaceae	Native	1	0	0	0	0	0	0	0	0	0	1	1	0	0	1	1	4
Monodora_junodii_junodii_RBN288	Annonaceae	Native	1	1	0	0	0	0	0	0	0	0	1	1	0	0	1	1	5
Monodora_junodii_macrantha_RBN159	Annonaceae	Native	0	1	1	0	0	0	0	0	0	0	1	0	0	1	0	0	4
Monodora_stenopetala_OM2358	Annonaceae	Native	1	0	0	0	0	0	0	0	0	0	1	1	0	0	1	0	4
Monotes_glaber_OM2130	Dipterocarpaceae	Native	1	0	0	0	0	0	0	0	0	0	1	1	0	1	1	1	5
Montanoa_hibiscifolia_BS567	Asteraceae	Alien	0	0	0	0	0	0	0	0	0	0	0	0	0	1	0	0	1
Montinia_caryophyllacea_Genbank	Montiniaceae	Native	1	0	1	0	0	0	0	0	0	0	1	1	0	1	1	1	6
Morella_cordifolia_OM2290	Myricaceae	Native	0	0	0	0	0	0	0	0	0	0	1	1	0	1	0	0	3
Morella_pilulifera_OM2024	Myricaceae	Native	0	0	0	0	0	0	0	0	0	0	0	0	0	0	0	0	0
Morella_serrata_Abbott9173	Myricaceae	Native	1	1	1	0	0	0	0	0	0	0	1	1	0	1	1	1	7
Moringa_oleifera_Genbank	Moringaceae	Alien	1	1	1	1	0	1	0	0	0	0	1	0	1	1	1	0	9
Moringa_ovalifolia_Genbank	Moringaceae	Native	0	1	1	0	0	0	0	0	0	0	1	0	0	0	0	0	3
Morus_alba_BS0124	Moraceae	Alien	1	1	0	0	0	0	0	0	0	0	0	0	0	0	1	0	3
Morus_australis_Genbank	Moraceae	Native	1	1	0	0	0	0	0	0	0	0	0	0	0	0	1	0	3
Morus_nigra_GU145572	Moraceae	Alien	1	1	0	0	0	0	0	0	0	0	0	0	0	1	1	0	4
Mundulea_sericea_OM2625	Fabaceae	Native	1	0	1	0	0	0	0	0	0	0	1	1	0	1	1	1	6
Muraltia_Genbank	Polygalaceae	Native	0	0	0	0	0	0	0	0	0	0	0	0	0	0	0	0	0
Murraya_paniculata_Genbank	Rutaceae	Alien	1	0	0	1	0	0	0	0	0	0	0	0	1	1	1	0	5
Mussaenda_arcuata_Genbank	Rubiaceae	Native	1	1	0	0	0	0	0	0	0	0	1	1	0	1	1	0	6
Myoporum_laetum_Genbank	Scrophulariaceae	Alien	0	1	0	0	0	0	0	0	0	0	0	0	1	1	0	0	3
Myrsine_africana_OM2822	Primulaceae	Native	1	0	1	0	0	0	1	0	0	0	1	0	0	0	1	0	5
Mystroxylon_aethiopicum_schlechteri_RBN355	Celastraceae	Native	1	0	1	0	0	0	0	0	0	0	1	1	0	1	1	1	6
Necepsia_Genbank	Euphorbiaceae	Native	0	0	0	0	0	0	0	0	0	0	1	0	0	1	0	0	2
Nectaropetalum_capense_Abbott9146	Erythroxylaceae	Native	1	0	0	0	0	0	0	0	0	0	1	1	0	1	1	1	5
Neoboutonia_mannii_Genbank	Euphorbiaceae	Native	1	0	0	0	0	0	0	0	0	0	1	1	0	0	1	0	4
Nerium_oleander_BS0125	Apocynaceae	Alien	1	0	0	0	0	0	0	0	0	0	0	0	1	1	1	0	4
Newtonia_buchananii_Genbank	Fabaceae	Native	1	0	1	0	0	0	0	0	0	0	1	1	0	0	1	1	5
Newtonia_hildebrandtii_Genbank	Fabaceae	Native	0	0	1	0	0	0	0	0	0	0	1	1	0	1	0	0	4
Nicotiana_africana_Genbank	Solanaceae	Native	0	0	0	0	0	0	0	0	0	0	1	1	0	1	0	0	3
Nicotiana_glauca_OM3016	Solanaceae	Alien	1	0	0	0	0	0	0	0	0	0	0	0	0	1	1	0	3
Nuxia_congesta_OM_MvdB52	Scrophulariaceae	Native	0	0	0	0	0	0	0	0	0	0	1	1	0	0	0	0	2
Nuxia_floribunda_OM2025	Scrophulariaceae	Native	1	0	0	0	0	0	0	0	0	0	1	1	0	1	1	0	5
Nuxia_opposifolia_OM2648	Scrophulariaceae	Native	0	0	0	0	0	0	0	0	0	0	1	0	0	1	0	0	2
Nymania_capensis_OM1096	Meliaceae	Native	1	0	0	0	0	0	1	0	0	0	1	1	0	1	1	0	6
Obetia_tenax_OM567	Urticaceae	Native	1	1	1	0	0	0	0	0	0	0	1	1	0	1	1	1	7
Ochna_atropurpurea_Genbank	Ochnaceae	Native	1	0	1	0	0	0	0	0	0	0	1	0	0	0	1	0	4
Ocotea_bullata_Abbott9194	Lauraceae	Native	1	1	1	0	0	0	0	0	0	0	1	1	0	1	1	1	7
Olax_dissitiflora_OM2070	Olacaceae	Native	1	0	0	0	0	0	0	0	0	0	1	1	0	0	1	0	4
Oldenburgia_grandis_Genbank	Asteraceae	Native	1	1	1	0	0	0	0	0	0	0	1	1	0	1	1	0	7
Olea_capensis_capensis_OM3183	Oleaceae	Native	1	1	0	0	0	0	0	0	0	0	1	1	0	1	1	1	6
Olea_capensis_hochstetteri_OM2677	Oleaceae	Native	1	1	1	0	0	0	0	0	0	0	1	0	0	1	1	0	6
Olea_europaea_OM2818	Oleaceae	Native	1	1	1	0	0	0	0	0	0	0	1	1	0	0	1	0	6
Olea_racemosa_OM3219	Oleaceae	Native	1	0	0	0	0	0	0	0	0	0	0	0	0	0	1	0	2
Olea_woodiana_OM1527	Oleaceae	Native	1	0	1	0	0	0	0	0	0	0	1	1	0	1	1	1	6
Olinia_capensis_Genbank	Penaeaceae	Native	1	0	0	0	0	0	0	0	0	0	1	1	0	1	1	0	5
Olinia_emarginata_OM2252	Penaeaceae	Native	1	1	0	0	0	0	0	0	0	0	1	1	0	1	1	0	6
Olinia_radiata_Abbott9119	Penaeaceae	Native	1	1	1	0	0	0	0	0	0	0	1	1	0	1	1	0	7
Olinia_vanguerioides_Genbank	Penaeaceae	Native	1	1	1	0	0	0	0	0	0	0	1	1	0	0	1	1	6
Olinia_ventosa_OM3184	Penaeaceae	Native	0	0	0	0	0	0	0	0	0	0	1	1	0	1	0	0	3
Oncinotis_tenuiloba_Abbott9254	Apocynaceae	Native	1	1	0	0	0	0	0	0	0	0	1	1	0	1	1	0	6
Oncoba_spinosa_RBN322	Salicaceae	Native	1	1	0	0	0	0	0	0	0	0	1	1	0	1	1	0	6
Opilia_Genbank	Opiliacea	Native	1	1	1	0	0	0	0	0	0	0	1	1	0	1	1	0	7
Opuntia_engelmannii_Genbank	Cactaceae	Alien	0	0	0	0	0	0	0	0	0	0	0	0	0	1	0	0	1
Opuntia_ficusindica_JG047	Cactaceae	Alien	1	1	1	0	0	0	0	0	0	0	0	0	1	0	1	0	5
Opuntia_humifusa_Genbank	Cactaceae	Alien	0	0	0	0	0	0	0	0	0	0	0	0	0	1	0	0	1
Opuntia_microdasys_JF786809	Cactaceae	Alien	0	0	0	0	0	0	0	0	0	0	0	0	0	1	0	0	1
Opuntia_monacantha_JF786810	Cactaceae	Alien	0	1	1	0	0	1	0	0	0	0	0	0	1	0	0	0	4
Opuntia_robusta_JF786838	Cactaceae	Alien	0	1	0	0	0	0	0	0	0	0	0	0	0	0	0	0	1
Oreobambos_buchwaldii_Genbank	Poaceae	Native	1	0	1	0	0	0	0	0	0	0	1	1	0	0	1	0	5
Oricia_bachmanii_OM2168	Rutaceae	Native	1	0	0	0	0	0	0	0	0	0	1	0	0	0	1	0	3
Ormocarpum_kirkii_OM2014	Fabaceae	Native	1	0	0	0	0	0	0	0	0	0	1	0	0	0	1	0	3
Ormocarpum_trichocarpum_OM2508	Fabaceae	Native	1	1	1	0	0	0	0	0	0	0	1	1	0	0	1	1	6
Osyris_compressa_Abbott9227	Santalaceae	Native	1	1	0	0	0	0	0	0	0	0	1	1	0	0	1	0	5
Osyris_lanceolata_OM2016	Santalaceae	Native	1	1	1	0	0	0	0	0	0	0	1	1	0	0	1	0	6
Otholobium_caffrum_Abbott9245	Fabaceae	Native	1	1	0	0	0	0	0	0	0	0	1	1	0	0	1	0	5
Otholobium_spicatum_AMM3445	Fabaceae	Native	1	0	1	0	0	0	0	0	0	0	1	1	0	0	1	1	5
Otholobium_wilmsii_AMM3782	Fabaceae	Native	1	0	0	0	0	0	0	0	0	0	1	1	0	0	1	1	4
Oxyanthus_latifolius_OM2344	Rubiaceae	Native	1	0	0	0	0	0	0	0	0	0	1	1	0	0	1	0	4
Oxyanthus_pyriformis_OM2191	Rubiaceae	Native	1	0	0	0	0	0	0	0	0	0	1	1	0	0	1	0	4
Oxyanthus_speciosus_Abbott9253	Rubiaceae	Native	1	1	1	0	0	0	0	0	0	0	1	1	0	0	1	1	6
Oxytenanthera_abyssinica_OM2572	Poaceae	Native	1	1	0	0	0	0	0	0	0	0	1	1	0	1	1	0	6
Ozoroa_englerii_OM1169	Anacardiaceae	Native	1	1	0	0	0	0	0	0	0	0	1	1	0	0	1	1	5
Ozoroa_obovata_OM2511	Anacardiaceae	Native	1	1	1	0	0	0	0	0	0	0	1	1	0	0	1	0	6
Ozoroa_paniculosa_OM1948	Anacardiaceae	Native	1	0	0	0	0	1	0	0	0	0	0	0	0	0	1	0	3
Ozoroa_sphaerocarpa_OM1106	Anacardiaceae	Native	1	0	0	0	0	0	0	0	1	0	0	0	0	0	1	0	3
Pachypodium_namaquanum_OM2796	Apocynaceae	Native	0	0	0	0	0	0	0	0	0	0	0	0	0	0	0	0	0
Pachypodium_saundersii_OM1149	Apocynaceae	Native	0	0	0	0	0	0	0	0	0	0	0	0	0	0	0	0	0
Pancovia_golungensis_OM2208	Sapindaceae	Native	0	0	0	0	0	0	0	0	0	0	0	0	0	0	0	0	0
Pandanus_Genbank	Pandanaceae	Native	0	0	0	0	0	0	0	0	0	0	0	0	0	0	0	0	0
Pappea_capensis_OM230	Sapindaceae	Native	1	1	1	0	0	0	0	0	0	0	0	0	0	1	1	0	5
Paranomus_bracteolaris_MWC28485	Proteaceae	Native	0	0	0	0	0	0	0	0	0	0	0	0	0	0	0	0	0
Paranomus_tomentosus_MWC28312	Proteaceae	Native	0	0	1	0	0	0	0	0	0	0	0	1	0	1	1	0	4
Paraserianthes_lophantha_Genbank	Fabaceae	Alien	0	0	0	0	0	0	1	0	0	0	0	0	0	1	0	0	2
Parinari_capensis_incohata_OM3613	Chrysobalanaceae	Native	1	0	1	0	0	0	0	0	0	0	0	1	0	1	1	0	5
Parinari_curatellifolia_OM2621	Chrysobalanaceae	Native	1	1	1	0	0	0	0	0	0	0	0	0	0	0	1	0	4
Parkinsonia_aculeata_Genbank	Fabaceae	Alien	0	0	0	0	0	0	0	0	0	0	0	0	0	1	0	0	1
Paropsia_Genbank	Passifloraceae	Native	0	0	0	0	0	0	0	0	0	0	0	0	0	0	0	0	0
Passerina_corymbosa_OM3106	Thymelaeaceae	Native	1	0	0	0	0	0	0	0	0	0	0	0	0	0	1	0	2
Passerina_filiformis_Abbott9175	Thymelaeaceae	Native	0	0	0	0	0	0	0	0	0	0	0	1	0	0	0	1	1
Passerina_montana_OM3400	Thymelaeaceae	Native	1	0	1	0	0	0	0	0	0	0	0	0	0	1	1	0	4
Passerina_rigida_OM1753	Thymelaeaceae	Native	1	1	1	0	0	0	0	0	0	0	0	0	0	0	1	0	4
Paulownia_tomentosa_Genbank	Paulowniaceae	Alien	1	1	0	0	0	0	0	0	0	0	1	1	0	1	1	1	6
Pauridiantha_Genbank	Rubiaceae	Native	1	0	0	0	0	0	0	0	0	0	0	0	0	0	1	0	2
Pavetta_bowkeri_Abbott9184	Rubiaceae	Native	0	0	0	0	0	0	0	0	0	0	0	0	0	0	0	0	0
Pavetta_catophylla_OM335	Rubiaceae	Native	0	0	0	0	0	0	0	0	0	0	0	0	0	0	0	0	0
Pavetta_edentula_OM2504	Rubiaceae	Native	0	0	0	0	0	0	0	0	0	0	0	0	0	0	0	0	0
Pavetta_galpinii_Abbott9251	Rubiaceae	Native	1	0	1	0	0	0	0	0	0	0	0	1	0	0	1	0	4
Pavetta_inandensis_Abbott9250	Rubiaceae	Native	0	0	0	0	0	0	0	0	0	0	0	0	0	0	0	0	0
Pavetta_lanceolata_OM2234	Rubiaceae	Native	1	0	0	0	0	0	0	0	0	0	0	0	0	0	1	0	2
Pavetta_revoluta_OM2195	Rubiaceae	Native	0	0	0	0	0	0	0	0	0	0	0	0	0	0	0	0	0
Pavetta_schumanniana_OM941	Rubiaceae	Native	1	0	0	0	0	0	0	0	0	0	0	0	0	0	1	0	2
Pavetta_zeyheri_OM1939	Rubiaceae	Native	0	0	0	0	0	0	0	0	0	0	0	0	0	0	0	0	0
Peddiea_africana_OM2469	Thymelaeaceae	Native	0	0	0	0	0	0	0	0	0	0	0	1	0	0	0	1	1
Peltophorum_africanum_OM2401	Fabaceae	Native	1	0	0	0	0	0	0	0	0	0	0	0	0	0	1	0	2
Pereskia_aculeata_OM3711	Cactaceae	Native	0	0	0	0	0	0	0	0	0	0	0	0	0	0	0	0	0
Persea_americana_Genbank	Lauraceae	Alien	1	1	1	0	0	0	0	0	0	0	0	0	0	0	1	0	4
Phaeoptilum_spinosum_OM2957	Nyctaginaceae	Native	0	0	0	0	0	0	0	0	0	0	0	0	0	0	0	0	0
Philenoptera_bussei_OM2376	Fabaceae	Native	0	0	0	0	0	0	0	0	0	0	0	0	0	0	0	0	0
Philenoptera_violacea_OM242	Fabaceae	Native	1	0	0	0	0	0	0	0	0	0	0	0	0	0	1	0	2
Phoenix_reclinata_OM1122	Arecaceae	Native	1	1	1	1	0	0	1	0	0	0	0	1	0	0	1	1	7
Phylica_buxifolia_OM3096	Rhamnaceae	Native	0	0	0	0	0	0	0	0	0	0	0	0	0	0	0	0	0
Phylica_oleaefolia_MWC03273	Rhamnaceae	Native	0	0	0	0	0	0	0	0	0	0	0	1	0	0	1	0	2
Phylica_paniculata_Abbott9174	Rhamnaceae	Native	0	0	0	0	0	0	0	0	0	0	0	1	0	0	1	0	2
Phylica_villosa_MWC03309	Rhamnaceae	Native	0	0	0	0	0	0	0	0	0	0	0	0	0	0	0	0	0
Phyllanthus_hutchinsonianus_Genbank	Euphorbiaceae	Native	1	0	0	0	0	0	0	0	0	0	0	0	0	1	1	0	3
Phyllanthus_inflatus_OM1884	Euphorbiaceae	Native	0	0	0	0	0	0	0	0	0	0	0	0	0	0	0	0	0
Phyllanthus_ovalifolius_OM2455	Euphorbiaceae	Native	0	0	0	0	0	0	0	0	0	0	0	0	0	0	0	0	0
Phyllanthus_pinnatus_OM843	Euphorbiaceae	Native	0	0	0	0	0	0	0	0	0	0	0	0	0	0	0	0	0
Phyllanthus_reticulatus_OM224	Euphorbiaceae	Native	1	0	1	0	0	1	0	0	0	0	0	0	0	0	1	0	4
Phymaspermum_acerosum_Magee306	Asteraceae	Native	1	0	0	0	0	0	0	0	0	0	0	0	0	0	1	0	2
Phytolacca_dioica_OM2000	Phytolaccaceae	Alien	1	0	1	0	0	0	1	0	0	0	0	0	0	1	1	0	5
Pinus_canariensis_Genbank	Pinaceae	Alien	0	0	0	0	0	0	0	0	0	0	0	1	0	1	0	1	2
Pinus_elliottii_Genbank	Pinaceae	Alien	0	0	0	0	0	0	0	0	0	0	0	1	0	0	0	1	1
Pinus_halepensis_BS0081	Pinaceae	Alien	0	0	0	0	0	0	0	0	0	0	1	1	0	0	0	0	2
Pinus_patula_Genbank	Pinaceae	Alien	0	0	0	0	0	0	0	0	0	0	0	1	0	0	0	1	1
Pinus_pinaster_Genbank	Pinaceae	Alien	0	0	0	0	0	0	0	0	0	0	0	1	0	0	0	1	1
Pinus_pinea_Genbank	Pinaceae	Alien	0	1	0	0	0	0	0	0	0	0	0	1	0	1	0	0	3
Pinus_radiata_Genbank	Pinaceae	Alien	0	0	0	0	0	0	0	0	0	0	0	1	0	0	0	1	1
Pinus_roxburghii_Genbank	Pinaceae	Alien	0	0	0	0	0	0	0	0	0	0	0	1	0	1	0	1	2
Pinus_taeda_Genbank	Pinaceae	Alien	0	0	0	0	0	0	0	0	0	0	0	1	0	0	0	1	1
Piper_Genbank	Piperaceae	Native	1	0	0	0	0	0	0	0	0	0	0	1	0	0	1	0	3
Pittosporum_undulatum_Genbank	Pittosporaceae	Alien	0	0	0	0	0	0	0	0	0	0	0	1	1	1	0	0	3
Pittosporum_viridiflorum_OM2815	Pittosporaceae	Native	1	0	0	0	0	0	0	0	0	0	0	0	0	0	1	0	2
Platylophus_trifoliatus_OM3163	Cunoniaceae	Native	0	0	0	0	0	0	0	0	0	0	0	0	0	0	0	0	0
Pleiocarpa_pycnantha_OM2652	Apocynaceae	Native	1	1	0	0	0	0	0	0	0	0	0	0	0	0	1	0	3
Pleioceras_Genbank	Apocynaceae	Native	0	0	0	0	0	0	0	0	0	0	0	0	0	0	0	0	0
Pleurostylia_capensis_OM1867	Celastraceae	Native	1	0	0	0	0	0	0	0	0	0	0	1	0	0	1	1	3
Plumbago_auriculata_OM1686	Plumbaginaceae	Native	1	0	0	0	0	0	0	0	0	0	0	0	0	0	1	0	2
Podalyria_calyptrata_MWC16091	Fabaceae	Native	0	0	0	0	0	0	0	0	0	0	0	0	0	0	0	0	0
Podalyria_myrtillifolia_AMM5052	Fabaceae	Native	1	0	0	0	0	0	0	0	0	0	0	0	0	0	1	0	2
Podocarpus_elongatus_Genbank	Podocarpaceae	Native	0	0	0	0	0	0	0	0	0	0	0	0	0	0	0	0	0
Podocarpus_falcatus_Genbank	Podocarpaceae	Native	1	0	0	0	0	0	0	0	0	0	0	1	0	0	1	1	3
Podocarpus_henkelii_Genbank	Podocarpaceae	Native	0	0	0	0	0	0	0	0	0	0	0	0	0	1	0	0	1
Podocarpus_latifolius_Genbank	Podocarpaceae	Native	1	0	0	0	0	0	0	0	0	0	0	1	0	0	1	1	3
Polygala_myrtifolia_MWC18613	Polygalaceae	Native	0	0	0	0	0	0	0	0	0	0	0	0	0	1	0	0	1
Polygala_virgata_Abbott9243	Polygalaceae	Native	0	0	0	0	0	0	0	0	0	0	0	0	0	0	0	0	0
Polyscias_fulva_OM1896	Araliaceae	Native	0	0	0	0	0	0	0	0	0	0	0	0	0	0	0	0	0
Polysphaeria_lanceolata_OM2647	Rubiaceae	Native	0	0	0	0	0	0	0	0	0	0	0	0	0	0	0	0	0
Populus_alba_Genbank	Salicaceae	Alien	0	0	0	0	0	0	0	0	0	0	0	1	0	1	0	1	2
Populus_canescens_OM3468	Salicaceae	Alien	0	0	0	0	0	0	0	0	0	1	0	1	0	1	0	1	3
Populus_deltoides_JG023	Salicaceae	Alien	0	0	0	0	0	0	1	0	0	0	1	1	0	1	0	1	4
Populus_nigra_Genbank	Salicaceae	Alien	0	0	0	0	0	0	1	0	0	1	0	1	0	1	0	0	4
Portulacaria_afra_OM3198	Portulacaceae	Native	1	1	1	0	0	0	0	0	0	0	0	1	0	0	1	0	5
Pouteria_Genbank	Sapotaceae	Native	0	0	0	0	0	0	0	0	0	0	0	0	0	0	0	0	0
Pouzolzia_mixta_OM1417	Urticaceae	Native	1	1	1	0	0	0	0	0	0	0	0	0	0	0	1	0	4
Premna_mooiensis_OM1645	Lamiaceae	Native	0	0	0	0	0	0	0	0	0	0	0	1	0	0	0	0	1
Prionostemma_delagoensis_OM3738	Celastraceae	Native	0	0	0	0	0	0	0	0	0	0	0	0	0	0	0	0	0
Prosopis_glandulosa_torreyana_Genbank	Fabaceae	Alien	0	0	1	0	0	0	1	0	0	0	1	0	0	1	0	0	4
Prosopis_velutina_Genbank	Fabaceae	Alien	0	0	1	0	0	0	1	0	0	0	1	0	0	1	0	0	4
Protea_aurea_MWC24059	Proteaceae	Native	0	0	0	0	0	0	0	0	0	0	0	0	0	1	0	0	1
Protea_caffra_caffra_Abbott9234	Proteaceae	Native	1	0	0	0	0	0	1	0	0	0	0	0	0	0	1	0	3
Protea_coronata_MWC25806	Proteaceae	Native	0	0	0	0	0	0	0	0	0	0	0	0	0	0	0	0	0
Protea_glabra_MWC25805	Proteaceae	Native	0	0	0	0	0	0	0	0	0	0	0	0	0	0	0	0	0
Protea_laurifolia_MWC25802	Proteaceae	Native	0	0	0	0	0	0	0	0	0	0	0	0	0	0	0	0	0
Protea_mundii_MWC24058	Proteaceae	Native	0	0	0	0	0	0	0	0	0	0	0	0	0	0	0	0	0
Protea_neriifolia_Genbank	Proteaceae	Native	0	0	0	0	0	0	0	0	0	0	0	0	0	1	0	0	1
Protea_nitida_MWC25791	Proteaceae	Native	1	0	0	0	0	1	0	0	0	0	0	0	0	0	1	0	3
Protea_punctata_MWC24085	Proteaceae	Native	0	0	0	0	0	0	0	0	0	0	0	0	0	0	0	0	0
Protea_repens_OM3109	Proteaceae	Native	1	1	0	0	0	0	1	0	0	0	0	0	0	1	1	0	5
Protea_roupelliae_roupelliae_Abbott9165	Proteaceae	Native	0	0	0	0	0	0	1	0	0	0	0	0	0	0	0	0	1
Protea_welwitschii_MvdB24	Proteaceae	Native	1	0	0	0	0	0	0	0	0	0	0	0	0	0	1	0	2
Protorhus_longifolia_OM1764	Anacardiaceae	Native	1	0	0	0	0	0	0	0	0	0	0	1	0	0	1	1	3
Prunus_africana_OM1568	Rosaceae	Native	1	0	0	0	0	0	0	0	0	0	0	1	0	0	1	1	3
Prunus_armeniaca_Genbank	Rosaceae	Alien	1	1	1	0	0	0	0	0	0	0	0	0	0	0	1	0	4
Prunus_cerasifera_Genbank	Rosaceae	Native	0	0	0	0	0	0	0	0	0	0	0	0	0	1	0	0	1
Prunus_persica_OM1899	Rosaceae	Alien	1	1	0	0	0	0	0	0	0	0	0	0	0	0	1	0	3
Prunus_serotina_Genbank	Rosaceae	Alien	0	0	0	0	0	0	0	0	0	0	0	1	0	1	0	1	2
Pseudarthria_hookeri_OM1473	Fabaceae	Native	1	0	0	0	0	0	0	0	0	0	0	0	0	0	1	0	2
Pseudobersama_mossambicensis_OM2645	Meliaceae	Native	0	0	0	0	0	0	0	0	0	0	0	0	0	0	0	0	0
Pseudosalacia_streyi_Abbott9248	Celastraceae	Native	0	0	0	0	0	0	0	0	0	0	0	0	0	0	0	0	0
Psidium_cattleyanum_Genbank	Myrtaceae	Alien	0	1	0	0	0	0	0	0	0	0	0	0	0	1	0	0	2
Psidium_guajava_CS36	Myrtaceae	Alien	1	1	0	0	0	0	0	0	0	0	0	0	0	1	1	0	4
Psidium_guineense_Genbank	Myrtaceae	Alien	0	0	0	0	0	0	0	0	0	0	0	0	0	1	0	0	1
Psoralea_aphylla_AMM3400	Fabaceae	Native	0	0	0	0	0	0	0	0	0	0	0	0	0	0	0	0	0
Psoralea_axillaris_AMM5874	Fabaceae	Native	0	0	0	0	0	0	0	0	0	0	0	0	0	0	0	0	0
Psoralea_filifolia_AMM4321	Fabaceae	Native	0	0	0	0	0	0	0	0	0	0	0	0	0	0	0	0	0
Psoralea_glabra_AMM3646	Fabaceae	Native	0	0	0	0	0	0	0	0	0	0	0	0	0	0	0	0	0
Psoralea_pinnata_OM3107	Fabaceae	Native	1	0	0	0	0	0	0	0	0	0	0	0	0	0	1	0	2
Psychotria_capensis_OM1577	Rubiaceae	Native	1	0	0	0	0	0	0	0	0	0	0	1	0	0	1	0	3
Psychotria_kirkii_OM3487	Rubiaceae	Native	0	0	0	0	0	0	0	0	0	0	0	0	0	0	0	0	0
Psydrax_locuples_OM2483	Rubiaceae	Native	0	0	0	0	0	0	0	0	0	0	0	0	0	0	0	0	0
Psydrax_micans_OM2678	Rubiaceae	Native	0	0	0	0	0	0	0	0	0	0	0	0	0	0	0	0	0
Psydrax_obovata_obovata_OM1756	Rubiaceae	Native	0	0	0	0	0	0	0	0	0	0	0	1	0	0	0	1	1
Ptaeroxylon_obliquum_OM1326	Rutaceae	Native	1	0	0	0	0	0	0	0	0	0	0	0	0	0	1	0	2
Pteleopsis_anisoptera_OM1656	Combretaceae	Native	0	0	0	0	0	0	0	0	0	0	0	0	0	0	0	0	0
Pteleopsis_myrtifolia_OM2368	Combretaceae	Native	0	0	0	0	0	0	0	0	0	0	1	1	0	0	0	1	2
Pterocarpus_angolensis_OM2717	Fabaceae	Native	1	0	0	0	0	0	0	0	0	0	0	0	0	0	1	0	2
Pterocarpus_brenanii_OM2510	Fabaceae	Native	0	0	0	0	0	0	0	0	0	0	0	0	0	0	0	0	0
Pterocarpus_rotundifolius_polyanthus_OM2317	Fabaceae	Native	1	0	0	0	0	0	0	0	0	0	0	0	0	0	1	0	2
Pterocarpus_rotundifolius_RBN174	Fabaceae	Native	1	0	0	0	0	0	0	0	0	0	0	0	0	0	1	0	2
Pterocelastrus_echinatus_OM1868	Celastraceae	Native	1	0	0	0	0	0	0	0	0	0	0	0	0	0	1	0	2
Pterocelastrus_rostratus_Abbott9203	Celastraceae	Native	1	0	0	0	0	0	0	0	0	0	0	0	0	0	1	0	2
Pterocelastrus_tricuspidatus_Abbott9213	Celastraceae	Native	1	0	0	0	0	1	0	0	0	0	0	1	0	0	1	1	4
Pterolobium_stellatum_RBN219	Fabaceae	Native	1	0	0	0	0	0	0	0	0	0	0	0	0	0	1	0	2
Pulchea_dioscoridis_OM2428	Asteraceae	Native	0	0	0	0	0	0	0	0	0	0	0	0	0	0	0	0	0
Punica_granatum_Genbank	Punicaeae	Alien	1	1	0	0	0	0	0	0	0	0	0	0	0	1	1	0	4
Putterlickia_pyracantha_AM0234	Celastraceae	Native	0	0	0	0	0	0	0	0	0	0	0	0	0	0	0	0	0
Putterlickia_retrospinosa_Abbott9126	Celastraceae	Native	0	0	0	0	0	0	0	0	0	0	0	0	0	0	0	0	0
Putterlickia_verrucosa_OM1404	Celastraceae	Native	1	0	0	0	0	0	0	0	0	0	0	0	0	0	1	0	2
Pychnostachys_reticulata_OM1992	Lamiaceae	Native	0	0	0	0	0	0	0	0	0	0	0	0	0	0	0	0	0
Pygmaeothamnus_OM3266	Rubiaceae	Native	0	0	0	0	0	0	0	0	0	0	0	0	0	0	0	0	0
Pyracantha_coccinea_Genbank	Rosaceae	Alien	0	0	0	0	0	0	0	0	0	0	0	0	1	1	0	0	2
Pyracantha_crenulata_JF943796	Rosaceae	Alien	0	0	0	0	0	0	0	0	0	0	0	0	1	1	0	0	2
Pyrostria_bibracteata_OM2679	Rubiaceae	Native	0	0	0	0	0	0	0	0	0	0	0	0	0	0	0	0	0
Pyrostria_hystrix_OM1195	Rubiaceae	Native	0	0	0	0	0	0	0	0	0	0	0	0	0	0	0	0	0
Quercus_acutissima_Genbank	Fagaceae	Alien	0	1	0	1	0	0	0	0	0	0	1	1	0	1	1	1	6
Quercus_robur_Genbank	Fagaceae	Alien	0	0	1	0	0	0	0	0	0	0	0	0	0	1	0	0	2
Quisqualis_parviflora_Abbott8891	Combretaceae	Native	0	0	0	0	0	0	0	0	0	0	0	0	0	0	0	0	0
Rapanea_melanophloeos_OM3166	Primulaceae	Native	1	0	0	0	0	0	0	0	0	0	0	1	0	0	1	1	3
Raphia_australis_CS18	Arecaceae	Native	0	0	0	0	0	0	0	0	0	0	0	1	0	0	0	0	1
Raphia_farinifera_MWC14927	Arecaceae	Native	0	0	0	0	0	0	0	0	0	0	0	0	0	0	0	0	0
Raspalia_trigyna_Genbank	Bruniaceae	Native	0	0	0	0	0	0	0	0	0	0	0	0	0	0	0	0	0
Rauvolfia_caffra_OM1376	Apocynaceae	Native	1	0	0	0	0	0	0	0	0	0	0	1	0	1	1	1	4
Rawsonia_lucida_OM2662	Salicaceae	Native	0	0	0	0	0	0	1	0	0	0	0	1	0	0	0	1	2
Rhamnus_prinoides_OM3174	Rhamnaceae	Native	1	0	0	0	0	0	1	0	0	0	0	0	0	1	1	0	4
Rhigozum_obovatum_OM2942	Bignoniaceae	Native	0	0	1	0	0	0	0	0	0	0	0	0	0	0	0	0	1
Rhigozum_zambesiacum_OM1590	Bignoniaceae	Native	0	0	0	0	0	0	0	0	0	0	0	0	0	0	0	0	0
Rhoicissus_digitata_Abbott9200	Vitaceae	Native	1	0	0	0	0	0	0	0	0	0	0	0	0	0	1	0	2
Rhoicissus_revoilii_OM2657	Vitaceae	Native	1	0	0	0	0	0	0	0	0	0	0	0	0	0	1	0	2
Rhoicissus_rhomboidea_Abbott9181	Vitaceae	Native	0	0	0	0	0	0	0	0	0	0	0	0	0	0	0	0	0
Rhoicissus_sp_nov_Abbott3532_Abbott9206	Vitaceae	Native	1	0	0	0	0	0	0	0	0	0	0	0	0	0	1	0	2
Rhoicissus_tomentosus_OM1546	Vitaceae	Native	1	1	1	0	0	0	0	0	0	0	0	0	0	0	1	0	4
Rhoicissus_tridentata_OM452	Vitaceae	Native	1	1	1	0	0	0	0	0	0	0	0	0	0	0	1	0	4
Rhynchocalyx_lawsonioides_Abbott9125	Penaeaceae	Native	0	0	0	0	0	0	0	0	0	0	0	0	0	0	0	0	0
Ricinus_communis_OM1359	Euphorbiaceae	Alien	1	0	0	1	0	0	0	0	0	0	0	0	0	1	1	0	4
Rinorea_angustifolia_Abbott9152	Violaceae	Native	1	0	0	0	0	0	0	0	0	0	0	0	0	0	1	0	2
Rinorea_domatiosa_Abbott9186	Violaceae	Native	0	0	0	0	0	0	0	0	0	0	0	0	0	0	0	0	0
Rinorea_elliptica_OM2333	Violaceae	Native	1	0	0	0	0	0	0	0	0	0	0	0	0	0	1	0	2
Rinorea_ilicifolia_Genbank	Violaceae	Native	0	0	0	0	0	0	0	0	0	0	0	0	0	0	0	0	0
Ritchiea_Genbank	Capparaceae	Native	0	0	0	0	0	0	0	0	0	0	0	0	0	0	0	0	0
Robinia_pseudoacacia_MvdB0058	Fabaceae	Alien	0	0	1	0	0	0	1	0	0	1	1	1	0	1	0	1	6
Robsonodendron_eucleiforme_Abbott9132	Celastraceae	Native	0	0	0	0	0	0	0	0	0	0	0	0	0	0	0	0	0
Robsonodendron_maritimum_MWC28690	Celastraceae	Native	0	0	0	0	0	0	0	0	0	0	0	0	0	0	0	0	0
Rosa_eglanteria_Genbank	Rosaceae	Alien	0	1	0	0	0	0	0	0	0	0	0	0	1	1	0	0	3
Rosa_rubiginosa_OM3451	Rosaceae	Alien	0	1	0	0	0	0	0	0	0	0	0	0	1	1	0	0	3
Rotheca_myricoides_OM2598	Lamiaceae	Native	1	0	0	0	0	0	0	0	0	0	0	0	0	0	1	0	2
Rothmannia_capensis_OM1786	Rubiaceae	Native	1	0	0	0	0	0	0	0	0	0	0	1	0	0	1	0	3
Rothmannia_fischeri_OM1611	Rubiaceae	Native	0	0	0	0	0	0	1	0	0	0	0	0	0	0	0	0	1
Rothmannia_globosa_OM1887	Rubiaceae	Native	0	0	0	0	0	0	0	0	0	0	0	0	0	1	0	0	1
Rothmannia_manganjae_OM2185	Rubiaceae	Native	0	0	0	0	0	0	0	0	0	0	0	0	0	0	0	0	0
Rourea_orientalis_OM2513	Connaraceae	Native	1	0	0	0	0	0	0	0	0	0	0	0	0	0	1	0	2
Rubus_cuneifolius_PPRI_0199	Rosaceae	Alien	0	1	0	0	0	0	0	0	0	0	0	0	0	0	0	0	1
Rubus_flagellaris_Genbank	Rosaceae	Alien	0	1	0	0	0	0	0	0	0	0	0	0	0	0	0	0	1
Rubus_fruticosus_Genbank	Rosaceae	Alien	0	1	0	0	0	0	0	0	0	0	0	0	0	0	0	0	1
Ruspolia_hypocrateriformis_OM1345	Acanthaceae	Native	0	0	0	0	0	0	0	0	0	0	0	0	0	0	0	0	0
Ruttya_ovata_OM1150	Acanthaceae	Native	0	0	0	0	0	0	0	0	0	0	0	0	0	0	0	0	0
Salacia_gerrardii_Abbott9241	Celastraceae	Native	0	0	0	0	0	0	0	0	0	0	0	0	0	0	0	0	0
Salacia_kraussii_RBN102	Celastraceae	Native	0	0	0	0	0	0	0	0	0	0	0	0	0	0	0	0	0
Salix_babylonica_Genbank	Salicaceae	Alien	1	0	1	0	0	0	1	0	0	1	0	0	0	1	1	0	6
Salix_fragilis_Genbank	Salicaceae	Alien	1	0	0	0	0	0	0	0	0	0	0	0	0	1	1	0	3
Salix_mucronata_OM1198	Salicaceae	Native	1	0	0	0	0	0	0	0	0	0	0	0	0	0	1	0	2
Salvadora_australis_OM1317	Salvadoraceae	Native	1	0	1	0	0	0	0	0	0	0	0	0	0	0	1	0	3
Salvadora_persica_OM824	Salvadoraceae	Native	1	1	1	0	1	0	0	0	0	0	0	1	0	0	1	1	6
Sambucus_canadensis_Genbank	Adoxaceae	Alien	1	1	0	0	0	0	0	0	0	0	0	0	0	1	1	0	4
Sambucus_nigra_Genbank	Adoxaceae	Alien	1	1	0	0	0	0	0	0	0	0	0	0	0	1	1	0	4
Schefflera_actinophylla_GU135026	Araliaceae	Alien	0	0	0	0	0	0	0	0	0	0	0	0	0	1	0	0	1
Schefflera_arboricola_Genbank	Araliaceae	Alien	0	0	0	0	0	0	0	0	0	0	0	0	1	1	0	0	2
Schefflera_umbellifera_OM2187	Araliaceae	Native	0	0	0	0	0	0	0	0	0	0	0	0	0	0	0	0	0
Schinus_molle_MvdB0046	Anacardiaceae	Alien	1	1	0	0	0	0	1	0	0	0	0	0	0	1	1	0	5
Schinus_terebinthifolius_OM1982	Anacardiaceae	Alien	0	0	0	0	0	0	1	0	0	0	0	1	1	1	0	0	4
Schinziophyton_rautaneniii_OM2449	Euphorbiaceae	Native	0	0	0	0	0	0	0	0	0	0	0	0	0	0	0	0	0
Schizolobium_parahyba_Genbank	Fabaceae	Alien	0	0	0	0	0	0	0	0	0	0	0	1	0	1	0	1	2
Schotia_afra_afra_OM2274	Fabaceae	Native	1	0	0	0	0	0	0	0	0	0	0	0	0	0	1	0	2
Schotia_brachypetala_OM1166	Fabaceae	Native	1	1	0	1	0	0	0	0	0	0	0	0	0	0	1	0	4
Schotia_capitata_OM1159	Fabaceae	Native	0	0	0	0	0	0	0	0	0	0	0	0	0	0	0	0	0
Schotia_latifolia_Genbank	Fabaceae	Native	1	0	0	0	0	0	0	0	0	0	0	0	0	0	1	0	2
Schrebera_alata_OM1221	Oleaceae	Native	1	0	0	0	0	0	0	0	0	0	0	0	0	0	1	0	2
Schrebera_trichoclada_OM2636	Oleaceae	Native	1	0	0	0	0	0	0	0	0	0	0	0	0	0	1	0	2
Sclerocarya_birrea_caffra_OM498	Anacardiaceae	Native	1	1	1	0	0	0	0	1	0	0	0	0	0	0	1	0	5
Sclerochiton_harveyanus_Abbott9185	Acanthaceae	Native	0	0	0	0	0	0	0	0	0	0	0	0	0	0	0	0	0
Sclerochiton_kirkii_OM2359	Acanthaceae	Native	0	0	0	0	0	0	0	0	0	0	0	0	0	0	0	0	0
Sclerocroton_integerrimum_OM2489	Euphorbiaceae	Native	0	0	0	0	0	0	0	0	0	0	0	0	0	0	0	0	0
Scolopia_mundii_OM2309	Salicaceae	Native	0	1	0	0	0	0	0	0	0	0	0	1	0	0	0	1	2
Scolopia_stolzii_OM2675	Salicaceae	Native	0	0	0	0	0	0	0	0	0	0	0	0	0	0	0	0	0
Scolopia_zeyheri_OM1781	Salicaceae	Native	0	0	0	0	0	0	0	0	0	0	0	1	0	0	0	1	1
Scutia_myrtina_OM3232	Rhamnaceae	Native	1	1	1	0	0	0	1	0	0	0	0	0	1	0	1	0	6
Searsia_acocksii_Abbott9154	Anacardiaceae	Native	0	0	0	0	0	0	0	0	0	0	0	0	0	0	0	0	0
Searsia_angustifolia_OM2847	Anacardiaceae	Native	0	0	0	0	0	0	0	0	0	0	0	0	0	0	0	0	0
Searsia_chirindensis_OM2284	Anacardiaceae	Native	0	0	0	0	0	0	0	0	0	0	0	0	0	0	0	0	0
Searsia_crenata_OM1986	Anacardiaceae	Native	1	0	0	0	0	0	0	0	0	0	0	0	0	0	1	0	2
Searsia_fastigiata_Abbott9135	Anacardiaceae	Native	0	0	0	0	0	0	0	0	0	0	0	0	0	0	0	0	0
Searsia_gueinzii_OM265	Anacardiaceae	Native	1	0	0	0	0	0	0	0	0	0	0	0	0	0	1	0	2
Searsia_incisa_incisa_OM3059	Anacardiaceae	Native	1	0	0	0	0	0	0	0	0	0	0	0	0	0	1	0	2
Searsia_laevigata_OM3214	Anacardiaceae	Native	0	0	0	0	0	0	0	0	0	0	0	0	0	0	0	0	0
Searsia_lancea_OM1942	Anacardiaceae	Native	1	1	1	0	0	0	0	0	0	0	0	0	0	0	1	0	4
Searsia_leptodictya_RL1655	Anacardiaceae	Native	1	0	0	0	0	0	0	0	0	0	0	0	0	0	1	0	2
Searsia_longispina_AM0243	Anacardiaceae	Native	0	0	0	0	0	0	0	0	0	0	0	0	0	0	0	0	0
Searsia_lucens_Abbott9230	Anacardiaceae	Native	0	0	0	0	0	0	0	0	0	0	0	0	0	0	0	0	0
Searsia_lucida_MWC05809	Anacardiaceae	Native	0	0	0	0	0	0	0	0	0	0	0	0	0	0	0	0	0
Searsia_magalismontana_OM1836	Anacardiaceae	Native	0	0	0	0	0	0	0	0	0	0	0	0	0	0	0	0	0
Searsia_natalensis_OM2655	Anacardiaceae	Native	1	1	1	0	0	0	0	0	0	0	0	1	0	0	1	0	5
Searsia_nebulosa_Abbott9106	Anacardiaceae	Native	1	1	1	0	0	0	0	0	0	0	0	1	0	0	1	0	5
Searsia_pendulina_OM1984	Anacardiaceae	Native	1	0	1	0	0	0	0	0	0	0	0	1	0	0	1	0	4
Searsia_pentheri_OM945	Anacardiaceae	Native	0	0	0	0	0	0	0	0	0	0	0	0	0	0	0	0	0
Searsia_pyroides_OM1236	Anacardiaceae	Native	1	0	0	0	0	0	0	0	0	0	0	0	0	1	1	0	3
Searsia_transvaalensis_RL1427	Anacardiaceae	Native	0	0	0	0	0	0	0	0	0	0	0	0	0	0	0	0	0
Searsia_tumulicola_tumulicola_OM2028	Anacardiaceae	Native	0	0	0	0	0	0	0	0	0	0	0	0	0	0	0	0	0
Searsia_undulata_OM2940	Anacardiaceae	Native	0	0	0	0	0	0	0	0	0	0	0	0	0	0	0	0	0
Searsia_zeyheri_OM2256	Anacardiaceae	Native	0	0	0	0	0	0	0	0	0	0	0	0	0	0	0	0	0
Securidaca_longepedunculata_OM3358	Polygalaceae	Native	1	0	0	0	1	0	0	1	0	0	0	1	0	0	1	1	5
Seemannaralia_gerrardii_MWC28187	Araliaceae	Native	0	0	0	0	0	0	0	0	0	0	0	0	0	0	0	0	0
Senegalia_adenocalyx_OM2439	Fabaceae	Native	0	0	0	0	0	0	0	0	0	0	0	0	0	0	0	0	0
Senegalia_ataxacantha_RL1326	Fabaceae	Native	1	0	0	0	0	0	0	0	0	0	0	1	0	0	1	0	3
Senegalia_brevispica_RL1333	Fabaceae	Native	0	0	0	0	0	0	0	0	0	0	0	0	0	0	0	0	0
Senegalia_burkei_RL1479	Fabaceae	Native	1	0	0	0	0	0	0	0	0	0	1	1	0	0	1	0	4
Senegalia_caffra_RL1335	Fabaceae	Native	1	0	1	0	0	1	0	0	0	0	0	1	0	0	1	0	5
Senegalia_chariessa_MvdB2158	Fabaceae	Native	0	0	0	0	0	0	0	0	0	0	0	0	0	0	0	0	0
Senegalia_eriocarpa_MvdB2157	Fabaceae	Native	0	0	0	0	0	0	0	0	0	0	0	0	0	0	0	0	0
Senegalia_erubescens_OM780	Fabaceae	Native	0	0	0	0	0	0	0	0	0	0	0	0	0	0	0	0	0
Senegalia_galpinii_RL1304	Fabaceae	Native	0	0	0	0	0	0	0	0	0	0	0	0	0	0	0	0	0
Senegalia_goetzei_goetzei_RL1322	Fabaceae	Native	0	0	0	0	0	0	0	0	0	0	0	0	0	0	0	0	0
Senegalia_goetzei_microphylla_RL1320	Fabaceae	Native	0	0	0	0	0	0	0	0	0	0	0	0	0	0	0	0	0
Senegalia_hereroensis_RL1332	Fabaceae	Native	0	0	0	0	0	0	0	0	0	0	0	0	0	0	0	0	0
Senegalia_kraussiana_RL1287	Fabaceae	Native	0	0	0	0	0	0	0	0	0	0	0	0	0	0	0	0	0
Senegalia_mellifera_mellifera_OM1060	Fabaceae	Native	0	0	0	0	0	0	0	0	0	0	0	0	0	0	0	0	0
Senegalia_montis_usti_OM1065	Fabaceae	Native	0	0	0	0	0	0	0	0	0	0	0	0	0	0	0	0	0
Senegalia_nigrescens_RBN314	Fabaceae	Native	1	0	0	0	0	0	0	0	0	0	0	0	0	0	1	0	2
Senegalia_polyacantha_RL1323	Fabaceae	Native	0	0	0	0	0	0	0	0	0	0	0	0	0	0	0	0	0
Senegalia_robynsiana_OM1066	Fabaceae	Native	0	0	0	0	0	0	0	0	0	0	0	0	0	0	0	0	0
Senegalia_schweinfurthii_OM1539	Fabaceae	Native	0	0	0	0	0	0	0	0	0	0	0	0	0	0	0	0	0
Senegalia_senegal_leioharchis_OM866	Fabaceae	Native	1	0	0	0	0	0	0	0	0	0	0	0	0	0	1	0	2
Senegalia_senegal_senegal_OM255	Fabaceae	Native	1	0	0	0	0	0	0	0	0	0	0	0	0	0	1	0	2
Senegalia_welwitschii_delagoensis_OM2548	Fabaceae	Native	0	0	0	0	0	0	0	0	0	0	0	0	0	0	0	0	0
Senna_bicapsularis_Genbank	Fabaceae	Alien	0	0	0	0	0	0	0	0	0	0	0	0	1	1	0	0	2
Senna_corymbosa_Genbank	Fabaceae	Alien	0	0	0	0	0	0	0	0	0	0	0	0	0	1	0	0	1
Senna_didymobotrya_Genbank	Fabaceae	Alien	1	0	0	0	0	0	0	0	0	0	0	0	1	1	1	0	4
Senna_hirsuta_Genbank	Fabaceae	Alien	0	0	0	0	0	0	0	0	0	0	0	0	0	1	0	0	1
Senna_multiglandulosa_BS560	Fabaceae	Alien	0	0	0	0	0	0	0	0	0	0	0	0	0	1	0	0	1
Senna_occidentalis_Genbank	Fabaceae	Alien	1	1	0	0	0	0	0	0	0	0	0	0	0	1	1	0	4
Senna_pendula_Genbank	Fabaceae	Native	0	0	0	0	0	0	0	0	0	0	0	0	0	0	0	0	0
Senna_petersiana_OM2515	Fabaceae	Native	1	0	0	0	0	0	0	0	0	0	0	0	0	0	1	0	2
Senna_septemtrionalis_OM910	Fabaceae	Alien	1	0	0	0	0	0	0	0	0	0	0	0	0	1	1	0	3
Senna_spectabilis_Genbank	Fabaceae	Alien	1	0	0	0	0	0	0	0	0	0	1	1	0	1	1	0	5
Sesamothamnus_lugardii_OM1622	Pedaliaceae	Native	1	0	0	0	0	0	0	0	0	0	0	0	0	0	1	0	2
Sesbania_bispinosa_OM675	Fabaceae	Alien	1	0	0	0	0	0	0	0	0	0	1	1	0	0	1	1	4
Sesbania_cinerascens_Genbank	Fabaceae	Native	0	0	0	0	0	0	0	0	0	0	0	0	0	0	0	0	0
Sesbania_punicea_Genbank	Fabaceae	Alien	1	0	0	0	0	0	0	0	0	0	0	0	0	1	1	0	3
Shirakiopsis_ellipticum_OM1843	Euphorbiaceae	Native	0	0	0	0	0	0	0	0	0	0	0	0	0	0	0	0	0
Sideroxylon_inerme_OM266	Sapotaceae	Native	1	0	0	0	0	0	0	0	0	0	0	1	0	0	1	1	3
Smelophyllum_capense_Genbank	Sapindaceae	Native	0	0	0	0	0	0	0	0	0	0	0	0	0	0	0	0	0
Solanecio_mannii_Genbank	Asteraceae	Native	0	0	0	0	0	0	0	0	0	0	0	0	0	0	0	0	0
Solanum_aculeastrum_OM2755	Solanaceae	Native	1	0	0	0	0	0	0	0	0	0	0	0	0	0	1	0	2
Solanum_betaceum_EF438983	Solanaceae	Alien	1	1	0	0	0	0	0	0	0	0	0	0	0	0	1	0	3
Solanum_catombelense_OM934	Solanaceae	Native	1	0	0	0	0	0	0	0	0	0	0	0	0	0	1	0	2
Solanum_chrysotrichum_Genbank	Solanaceae	Alien	1	0	0	0	0	0	0	0	0	0	0	0	0	1	1	0	3
Solanum_giganteum_Abbott9142	Solanaceae	Native	1	0	0	0	0	0	0	0	0	0	0	0	0	0	1	0	2
Solanum_lichensteinii_OM1904	Solanaceae	Native	1	0	0	0	0	0	0	0	0	0	0	0	0	0	1	0	2
Solanum_mauritianum_OM916	Solanaceae	Alien	1	0	0	0	0	0	0	0	0	0	0	0	0	1	1	0	3
Solanum_panduriforme_OM326	Solanaceae	Native	1	0	0	0	0	0	0	0	0	0	0	0	0	0	1	0	2
Solanum_sisymbriifolium_EF439069	Solanaceae	Alien	1	1	1	0	0	0	0	0	0	0	0	0	0	1	1	0	5
Sonneratia_alba_Genbank	Lythraceae	Native	0	0	0	0	0	0	0	0	0	0	0	0	0	0	0	0	0
Sparrmannia_africana_Genbank	Malvaceae	Native	0	0	0	0	0	0	0	0	0	0	0	1	0	1	0	1	2
Spartium_junceum_Genbank	Fabaceae	Alien	0	0	0	0	0	0	0	0	0	0	0	0	1	1	0	0	2
Spathodea_campanulata_Genbank	Bignoniaceae	Alien	0	0	0	0	0	0	0	0	0	0	0	0	0	1	0	0	1
Spiraea_cantoniensis_AF288127	Rosaceae	Alien	0	0	0	0	0	0	0	0	0	0	0	0	1	1	0	0	2
Spirostachys_africanus_OM2396	Euphorbiaceae	Native	1	0	0	0	0	0	0	1	1	0	0	1	0	0	1	1	5
Stadmannia_oppositifolia_OM863	Sapindaceae	Native	0	0	0	0	0	0	0	0	0	0	0	0	0	0	0	0	0
Stangeria_eriopus_PR706	Stangeriaceae	Native	1	0	0	0	0	0	0	0	0	0	0	0	0	0	1	0	2
Steganotaenia_araliacea_OM2540	Apiaceae	Native	1	0	0	0	0	0	0	0	0	0	0	0	0	0	1	0	2
Sterculia_africana_OM2362	Malvaceae	Native	0	0	0	0	0	0	0	0	0	0	0	1	0	0	0	1	1
Sterculia_alexandri_OM1864	Malvaceae	Native	0	0	0	0	0	0	0	0	0	0	0	0	0	0	0	0	0
Sterculia_appendiculata_OM2360	Malvaceae	Native	0	0	0	0	0	0	0	0	0	0	0	0	0	0	0	0	0
Sterculia_murex_OM1133	Malvaceae	Native	0	0	0	0	0	0	0	0	0	0	0	0	0	0	0	0	0
Sterculia_quiqueloba_OM2314	Malvaceae	Native	0	0	0	0	0	0	0	0	0	0	0	1	0	0	0	1	1
Sterculia_rogersii_OM1227	Malvaceae	Native	0	1	1	0	0	0	0	0	0	0	0	1	0	0	0	1	3
Stereospermum_kunthianum_OM2086	Bignoniaceae	Native	1	0	0	0	0	0	0	0	0	0	0	0	0	0	1	0	2
Stoebe_vulgaris_OM1785	Asteraceae	Native	0	0	0	0	0	0	0	0	0	0	0	0	0	0	0	0	0
Stoeberia_utilis_AM0034	Aizoaceae	Native	0	0	0	0	0	0	0	0	0	0	0	0	0	0	0	0	0
Streblus_Genbank	Moraceae	Native	0	0	0	0	0	0	0	0	0	0	0	0	0	0	0	0	0
Strelitzia_alba_Genbank	Strelitziaceae	Native	0	0	0	0	0	0	0	0	0	0	0	0	0	0	0	0	0
Strelitzia_nicolai_OM1678	Strelitziaceae	Native	0	1	0	0	0	0	1	0	0	0	0	1	0	1	0	1	4
Strophanthus_kombe_OM2111	Apocynaceae	Native	0	0	0	0	0	0	0	0	0	0	0	0	0	0	0	0	0
Strophanthus_petersianus_OM1616	Apocynaceae	Native	0	0	0	0	0	0	0	0	0	0	0	0	0	0	0	0	0
Strophanthus_speciosus_Abbott9180	Apocynaceae	Native	1	0	0	0	0	0	0	0	1	0	0	0	0	0	1	0	3
Strychnos_cocculoides_HG4080	Loganiaceae	Native	1	1	0	0	0	0	0	1	0	0	0	0	0	1	1	0	5
Strychnos_decussata_OM1259	Loganiaceae	Native	1	0	0	0	0	0	0	0	0	0	0	1	0	0	1	1	3
Strychnos_henningsii_Abbott9223	Loganiaceae	Native	1	1	1	0	0	0	0	0	0	0	0	1	0	1	1	0	6
Strychnos_madagascariensis_OM2443	Loganiaceae	Native	1	1	1	0	0	0	0	0	0	0	0	0	0	0	1	0	4
Strychnos_mitis_OM1870	Loganiaceae	Native	0	0	0	0	0	0	0	0	0	0	0	1	0	0	0	1	1
Strychnos_panganensis_OM2646	Loganiaceae	Native	0	0	0	0	0	0	0	0	0	0	0	0	0	0	0	0	0
Strychnos_potatorum_OM2390	Loganiaceae	Native	1	0	0	0	1	0	0	0	1	0	0	0	0	0	1	0	4
Strychnos_pungens_MvdB22	Loganiaceae	Native	1	1	0	0	0	0	0	0	0	0	0	0	0	0	1	0	3
Strychnos_spinosa_OM2438	Loganiaceae	Native	1	1	1	0	0	0	0	1	0	0	0	1	0	0	1	1	6
Strychnos_usambarensis_OM2593	Loganiaceae	Native	1	0	0	0	0	0	0	0	0	0	0	0	0	0	1	0	2
Strychnos_xantha_OM2756	Loganiaceae	Native	0	0	0	0	0	0	0	0	0	0	0	0	0	0	0	0	0
Styphnolobium_japonicum_AY386962	Fabaceae	Alien	0	0	0	0	0	0	0	0	0	0	0	0	0	1	0	0	1
Suregada_africana_OM1839	Euphorbiaceae	Native	0	0	0	0	0	0	0	0	0	0	0	0	0	0	0	0	0
Suregada_procera_OM1829	Euphorbiaceae	Native	0	0	0	0	0	0	0	0	0	0	0	0	0	0	0	0	0
Suregada_zanzibariensis_OM1845	Euphorbiaceae	Native	0	0	0	0	0	0	0	0	0	0	0	0	0	0	0	0	0
Swartzia_madagascariensis_OM3566	Fabaceae	Native	1	0	0	0	0	0	0	0	0	0	0	0	0	0	1	0	2
Synadenium_cupulare_OM1511	Euphorbiaceae	Native	1	0	0	0	0	0	0	0	0	0	0	0	0	0	1	0	2
Synadenium_kirkii_OM2556	Euphorbiaceae	Native	0	0	0	0	0	0	0	0	0	0	0	0	0	0	0	0	0
Synatolepis_alternifolia_OM2747	Thymelaeaceae	Native	0	0	0	0	0	0	0	0	0	0	0	0	0	0	0	0	0
Syncarpia_glomulifera_BS563	Myrtaceae	Alien	0	0	0	0	0	0	0	0	0	0	1	1	1	1	0	1	4
Synsepalum_brevipes_OM2694	Sapotaceae	Native	0	0	0	0	0	0	0	0	0	0	0	0	0	0	0	0	0
Synsepalum_passargei_OM1879	Sapotaceae	Native	0	0	0	0	0	0	0	0	0	0	0	0	0	0	0	0	0
Syzygium_cordatum_OM1470	Myrtaceae	Native	1	1	0	0	0	1	1	0	0	0	0	1	0	0	1	1	6
Syzygium_cumini_Genbank	Myrtaceae	Alien	0	1	0	0	0	0	0	0	0	0	0	0	0	1	0	0	2
Syzygium_gerrardii_OM1799	Myrtaceae	Native	1	1	0	0	0	0	1	0	0	0	0	1	0	0	1	1	5
Syzygium_guineense_afromontana_OM2297	Myrtaceae	Native	1	1	0	0	0	0	1	0	0	0	0	1	0	0	1	1	5
Syzygium_guineense_barotsense_MWC37689	Myrtaceae	Native	1	1	0	0	0	0	1	0	0	0	0	1	0	0	1	1	5
Syzygium_guineense_guineense_MWC37683	Myrtaceae	Native	1	1	0	0	0	0	1	0	0	0	0	1	0	0	1	1	5
Syzygium_guineense_macrocarpum_MWC37688	Myrtaceae	Native	1	1	0	0	0	0	1	0	0	0	0	1	0	0	1	1	5
Syzygium_jambos_Genbank	Myrtaceae	Alien	0	1	0	0	0	0	0	0	0	0	0	0	0	1	0	0	2
Syzygium_legatii_OM1792	Myrtaceae	Native	1	0	0	0	0	0	0	0	0	0	0	0	0	0	1	0	2
Syzygium_masukuense_pachyphyllum_Genbank	Myrtaceae	Native	0	0	0	0	0	0	0	0	0	0	0	0	0	0	0	0	0
Syzygium_paniculatum_Genbank	Myrtaceae	Alien	0	1	0	0	0	0	0	0	0	0	0	0	1	1	0	0	3
Syzygium_pondoense_OM1798	Myrtaceae	Native	0	0	0	0	0	0	0	0	0	0	0	0	0	0	0	0	0
Tabernaemontana_elegans_OM2144	Apocynaceae	Native	1	1	0	0	0	0	0	0	0	0	0	0	0	0	1	0	3
Tabernaemontana_ventricosa_OM2235	Apocynaceae	Native	0	1	0	0	0	0	0	0	0	0	0	1	0	0	0	1	2
Tacazzea_apiculata_Genbank	Apocynaceae	Native	1	0	0	0	0	0	0	0	0	0	0	1	0	0	1	1	3
Tamarindus_indica_OM2447	Fabaceae	Native	1	0	0	0	0	0	0	0	0	0	0	0	0	0	1	0	2
Tamarix_aphylla_Genbank	Tamaricaceae	Alien	1	0	0	0	0	0	0	0	0	1	1	1	0	0	1	1	5
Tamarix_chinensis_JQ412293	Tamaricaceae	Alien	0	0	0	0	0	0	1	0	0	1	0	0	0	1	0	0	3
Tamarix_gallica_AF204861	Tamaricaceae	Alien	1	0	0	0	0	0	0	0	0	1	0	0	0	1	1	0	4
Tamarix_ramosissima_Genbank	Tamaricaceae	Alien	0	0	0	0	0	0	1	0	0	1	0	0	0	1	0	0	3
Tamarix_usneoides_MWC28701	Tamaricaceae	Native	0	0	1	0	0	0	0	0	0	0	0	0	0	0	0	0	1
Tannodia_swynnertonii_OM1858	Euphorbiaceae	Native	0	0	0	0	0	0	0	0	0	0	0	0	0	0	0	0	0
Tapura_fisheri_OM3496	Dichapetalaceae	Native	0	0	0	0	0	0	0	0	0	0	0	0	0	0	0	0	0
Tarchonanthus_camphoratus_OM1515	Asteraceae	Native	1	0	1	1	0	0	0	0	0	0	0	1	0	1	1	1	6
Tarchonanthus_trilobus_OM3270	Asteraceae	Native	0	0	0	0	0	0	0	0	0	0	0	0	0	0	0	0	0
Tarenna_pavettoides_Abbott9247	Rubiaceae	Native	0	0	0	0	0	0	0	0	0	0	0	0	0	0	0	0	0
Teclea_gerrardii_Abbott9183	Rutaceae	Native	0	0	0	0	0	0	0	0	0	0	0	0	0	0	0	0	0
Teclea_natalensis_Abbott9193	Rutaceae	Native	0	0	0	0	0	0	0	0	0	0	0	0	0	0	0	0	0
Tecoma_stans_OM3432	Bignoniaceae	Alien	0	0	0	0	0	0	0	0	0	0	0	0	0	1	0	0	1
Tecomaria_capensis_OM454	Bignoniaceae	Native	1	0	0	0	0	0	0	0	0	0	0	0	0	0	1	0	2
Tephrosia_grandiflora_Z95542	Fabaceae	Native	0	0	0	0	0	0	0	0	0	0	0	0	0	0	0	0	0
Tephrosia_pondoensis_Abbott9232	Fabaceae	Native	0	0	0	0	0	0	0	0	0	0	0	0	0	0	0	0	0
Terminalia_brachystemma_OM_MvdB18	Combretaceae	Native	1	0	0	0	0	0	0	0	0	0	0	1	0	0	1	1	3
Terminalia_catappa_OM1578	Combretaceae	Alien	1	1	0	0	0	0	0	0	0	0	0	1	0	1	1	0	5
Terminalia_mollis_OM1032	Combretaceae	Native	1	0	0	0	0	0	0	0	0	0	0	0	0	0	1	0	2
Terminalia_phanerophlebia_OM1191	Combretaceae	Native	0	0	0	0	0	0	0	0	0	0	0	0	0	0	0	0	0
Terminalia_prunioides_OM1061	Combretaceae	Native	0	1	0	0	0	0	0	0	0	0	0	1	0	0	0	0	2
Terminalia_randii_OM2115	Combretaceae	Native	1	1	0	0	0	0	0	0	0	0	0	0	0	0	1	0	3
Terminalia_sambesiaca_OM2392	Combretaceae	Native	0	0	0	0	0	0	0	0	0	0	0	0	0	0	0	0	0
Terminalia_sericea_OM1037	Combretaceae	Native	1	0	0	0	0	0	1	0	0	0	0	1	0	0	1	1	4
Terminalia_stenostachya_OM2059	Combretaceae	Native	0	0	0	0	0	0	0	0	0	0	0	1	0	0	0	1	1
Terminalia_trichopoda_OM1657	Combretaceae	Native	0	0	0	0	0	0	0	0	0	0	0	1	0	0	0	1	1
Tetradenia_riparia_OM881	Lamiaceae	Native	1	0	0	0	0	0	0	0	0	0	0	0	0	0	1	0	2
Thamnocalamus_tesselatus_OM2308	Poaceae	Native	0	0	0	0	0	0	0	0	0	0	0	0	0	0	0	0	0
Thespesia_acutiloba_OM2492	Malvaceae	Native	0	0	0	0	0	0	0	0	0	0	0	1	0	0	0	1	1
Thevetia_peruviana_Genbank	Apocynaceae	Alien	0	0	0	0	0	0	0	0	0	0	0	0	0	1	0	0	1
Thilachium_africanum_OM2549	Capparaceae	Native	0	0	0	0	0	0	0	0	0	0	0	0	0	0	0	0	0
Tiliacora_funifera_OM2328	Menispermaceae	Native	0	0	0	0	0	0	0	0	0	0	0	0	0	0	0	0	0
Tinnea_barbata_OM2288	Lamiaceae	Native	0	0	0	0	0	0	0	0	0	0	0	0	0	0	0	0	0
Tinnea_rhodesiana_RBN143	Lamiaceae	Native	0	0	0	0	0	0	0	0	0	0	0	0	0	0	0	0	0
Tinospora_caffra_OM2373	Menispermaceae	Native	1	0	0	0	0	0	0	0	0	0	0	0	0	0	1	0	2
Tinospora_tenera_OM1369	Menispermaceae	Native	0	0	0	0	0	0	0	0	0	0	0	0	0	0	0	0	0
Tipuana_tipu_Genbank	Fabaceae	Alien	0	0	1	0	0	0	1	0	0	0	0	1	0	1	0	1	4
Tithonia_diversifolia_OM3435	Asteraceae	Alien	0	0	0	0	0	0	0	0	0	0	0	0	0	1	0	0	1
Tithonia_rotundifolia_Genbank	Asteraceae	Alien	0	0	0	0	0	0	1	0	0	0	0	0	0	1	0	0	2
Toddalia_asiatica_OM2688	Rutaceae	Native	1	0	0	0	0	0	0	0	0	0	0	0	0	0	1	0	2
Toona_ciliata_MWC22907	Meliaceae	Alien	0	0	0	0	0	0	0	0	0	0	0	1	0	1	0	1	2
Toxicodendron_succedaneum_Genbank	Anacardiaceae	Alien	1	0	0	0	0	0	0	0	0	0	0	0	0	1	1	0	3
Trema_orientalis_OM2500	Ulmaceae	Native	1	1	0	0	0	0	1	0	0	0	0	0	0	0	1	0	4
Triaspis_glaucophylla_OM2003	Malpighiaceae	Native	0	1	0	0	0	0	0	0	0	0	0	0	0	0	0	0	1
Triaspis_hypericoides_nelsonii_OM1336	Malpighiaceae	Native	0	0	0	0	0	0	0	0	0	0	0	0	0	0	0	0	0
Tricalysia_capensis_Abbott9182	Rubiaceae	Native	0	0	0	0	0	0	0	0	0	0	0	0	0	0	0	0	0
Tricalysia_coriacea_OM1842	Rubiaceae	Native	0	0	0	0	0	0	0	0	0	0	0	0	0	0	0	0	0
Tricalysia_delagoensis_MWC24252	Rubiaceae	Native	0	0	0	0	0	0	0	0	0	0	0	0	0	0	0	0	0
Tricalysia_jasminiflora_OM2340	Rubiaceae	Native	0	0	0	0	0	0	0	0	0	0	0	0	0	0	0	0	0
Trichilia_capitata_OM2460	Meliaceae	Native	0	0	0	0	0	0	0	0	0	0	0	0	0	0	0	0	0
Trichilia_dregeana_OM1793	Meliaceae	Native	1	0	0	0	0	0	0	0	0	0	0	0	0	0	1	0	2
Trichilia_emetica_OM2103	Meliaceae	Native	1	0	0	0	0	0	0	0	0	0	0	0	0	0	1	0	2
Trichocladus_crinitus_OM1767	Hamamelidaceae	Native	0	0	0	0	0	0	0	0	0	0	0	1	0	1	0	1	2
Trichocladus_ellipticus_Abbott9189	Hamamelidaceae	Native	0	0	0	0	0	0	0	0	0	0	1	0	0	0	0	0	1
Trichocladus_grandiflorus_Abbott9207	Hamamelidaceae	Native	0	0	0	0	0	0	0	0	0	0	0	0	0	0	0	0	0
Trimeria_grandifolia_OM1549	Salicaceae	Native	1	0	0	0	0	0	1	0	0	0	0	0	0	0	1	0	3
Triplaris_americana_Genbank	Polygonaceae	Alien	0	0	0	0	0	0	0	0	0	0	0	0	0	1	0	0	1
Triplochiton_zambesiacus_OM2124	Malvaceae	Native	0	1	0	0	0	0	0	0	0	0	0	1	0	0	0	1	2
Turraea_floribunda_OM3278	Meliaceae	Native	1	0	0	0	0	0	0	0	0	0	0	0	0	0	1	0	2
Turraea_nilotica_OM1491	Meliaceae	Native	1	0	0	0	0	0	0	0	0	0	0	0	0	0	1	0	2
Turraea_obtusifolia_OM744	Meliaceae	Native	1	0	0	0	0	0	0	0	0	0	0	0	0	0	1	0	2
Tylecodon_paniculatus_JWB508	Crassulaceae	Native	0	0	0	0	0	0	0	0	0	0	0	0	0	0	0	0	0
Ulex_europaeus_Genbank	Fabaceae	Alien	0	0	0	0	0	0	1	0	0	0	0	0	1	1	0	0	3
Umtiza_listeriana_OM1802	Fabaceae	Native	0	0	0	0	0	0	0	0	0	0	0	0	0	0	0	0	0
Urera_trinervis_Abbott9169	Urticaceae	Native	0	0	0	0	0	0	0	0	0	0	0	0	0	0	0	0	0
Uvaria_caffra_RBN148	Annonaceae	Native	1	1	0	0	0	0	1	0	0	0	0	1	0	0	1	1	5
Uvaria_gracilipes_RBN365	Annonaceae	Native	0	0	0	0	0	0	0	0	0	0	0	0	0	0	0	0	0
Uvaria_lucida_OM1863	Annonaceae	Native	1	0	0	0	0	0	0	0	0	0	0	0	0	0	1	0	2
Vaccinium_Genbank	Ericaceae	Native	0	0	0	0	0	0	0	0	0	0	0	0	0	0	0	0	0
Vachellia_amythethophylla_RL1314	Fabaceae	Native	0	0	0	0	0	0	0	0	0	0	0	0	0	0	0	0	0
Vachellia_arenaria_OM1048	Fabaceae	Native	0	0	0	0	0	0	0	0	0	0	0	0	0	0	0	0	0
Vachellia_borlea_OM1902	Fabaceae	Native	0	0	0	0	0	0	0	0	0	0	0	0	0	0	0	0	0
Vachellia_davyi_RL1315	Fabaceae	Native	0	0	0	0	0	0	0	0	0	0	0	0	0	0	0	0	0
Vachellia_dyeri_RL1309	Fabaceae	Native	0	0	0	0	0	0	0	0	0	0	0	0	0	0	0	0	0
Vachellia_erioloba_RL1298	Fabaceae	Native	0	0	0	0	0	0	0	0	0	0	0	0	0	0	0	0	0
Vachellia_exuvialis_OM260	Fabaceae	Native	0	0	0	0	0	0	0	0	0	0	0	0	0	0	0	0	0
Vachellia_gerrardii_OM315	Fabaceae	Native	0	0	0	0	0	0	0	0	0	0	0	0	0	0	0	0	0
Vachellia_grandicornuta_RL1286	Fabaceae	Native	0	0	0	0	0	0	0	0	0	0	0	0	0	0	0	0	0
Vachellia_haematoxylon_OM1069	Fabaceae	Native	0	0	0	0	0	0	0	0	0	0	0	0	0	0	0	0	0
Vachellia_hebeclada_hebeclada_RL1317	Fabaceae	Native	0	0	0	0	0	0	0	0	0	0	0	0	0	0	0	0	0
Vachellia_karroo_OM3013	Fabaceae	Native	1	1	1	0	0	1	1	1	0	0	0	1	0	0	1	0	8
Vachellia_kirkii_RL1307	Fabaceae	Native	0	0	0	0	0	0	0	0	0	0	0	0	0	0	0	0	0
Vachellia_kosiensis_RL1305	Fabaceae	Native	0	0	0	0	0	0	0	0	0	0	0	0	0	0	0	0	0
Vachellia_luederitzii_luederitzii_RL1500	Fabaceae	Native	0	0	0	0	0	0	0	0	0	0	0	0	0	0	0	0	0
Vachellia_luederitzii_retinens_RL1285	Fabaceae	Native	0	0	0	0	0	0	0	0	0	0	0	0	0	0	0	0	0
Vachellia_natalitia_RL1330	Fabaceae	Native	0	0	0	0	0	0	0	0	0	0	0	0	0	0	0	0	0
Vachellia_nebrownii_OM1050	Fabaceae	Native	0	0	0	0	0	0	0	0	0	0	0	0	0	0	0	0	0
Vachellia_nilotica_RL1302	Fabaceae	Native	1	0	0	0	0	0	0	0	0	0	0	0	0	0	1	0	2
Vachellia_ormocarpoides_RL1293	Fabaceae	Native	0	0	0	0	0	0	0	0	0	0	0	0	0	0	0	0	0
Vachellia_permixta_Johan2	Fabaceae	Native	0	0	0	0	0	0	0	0	0	0	0	0	0	0	0	0	0
Vachellia_reficiens_Acaref	Fabaceae	Native	0	0	0	0	0	0	0	0	0	0	0	0	0	0	0	0	0
Vachellia_rehmanniana_RL1288	Fabaceae	Native	0	0	0	0	0	0	0	0	0	0	0	0	0	0	0	0	0
Vachellia_robbertsei_Genbank	Fabaceae	Native	0	0	0	0	0	0	0	0	0	0	0	0	0	0	0	0	0
Vachellia_robusta_clavigera_RBN354	Fabaceae	Native	0	0	0	0	0	0	0	0	0	0	0	0	0	0	0	0	0
Vachellia_robusta_robusta_RL1310	Fabaceae	Native	0	0	0	0	0	0	0	0	0	0	0	0	0	0	0	0	0
Vachellia_robusta_usambarensis_OM2458	Fabaceae	Native	0	0	0	0	0	0	0	0	0	0	0	0	0	0	0	0	0
Vachellia_sieberiana_sieberiana_OM1029	Fabaceae	Native	1	0	0	0	0	0	0	0	0	0	0	0	0	0	1	0	2
Vachellia_sieberiana_woodii_OM966	Fabaceae	Native	1	0	0	0	0	0	0	0	0	0	0	0	0	0	1	0	2
Vachellia_stuhlmannii_RL1294	Fabaceae	Native	0	0	0	0	0	0	0	0	0	0	0	0	0	0	0	0	0
Vachellia_swazica_RL1327	Fabaceae	Native	0	0	0	0	0	0	0	0	0	0	0	0	0	0	0	0	0
Vachellia_torrei_OM2429	Fabaceae	Native	0	0	0	0	0	0	0	0	0	0	0	0	0	0	0	0	0
Vachellia_tortilis_heterantha_RL1337	Fabaceae	Native	1	0	0	0	0	0	0	0	0	0	0	0	0	0	1	0	2
Vachellia_xanthophloea_OM2579	Fabaceae	Native	0	0	0	0	0	0	0	0	0	0	0	0	0	0	0	0	0
Vangueria_esculenta_OM2435	Rubiaceae	Native	0	1	0	0	0	0	0	0	0	0	0	0	0	0	0	0	1
Vangueria_infausta_OM2409	Rubiaceae	Native	1	1	0	0	0	0	0	0	0	0	0	0	0	0	1	0	3
Vangueria_madagascariensis_OM2018	Rubiaceae	Native	0	0	0	0	0	0	0	0	0	0	0	0	0	0	0	0	0
Vangueria_parvifolia_OM_MvdB40	Rubiaceae	Native	0	0	0	0	0	0	0	0	0	0	0	0	0	0	0	0	0
Vangueria_randii_randii_OM3751	Rubiaceae	Native	0	1	0	0	0	0	1	0	0	0	0	0	0	0	0	0	2
Vepris_lanceolata_OM3224	Rutaceae	Native	1	0	1	0	0	0	1	0	0	0	0	1	0	0	1	1	5
Vepris_reflexa_OM1299	Rutaceae	Native	1	0	0	0	0	0	1	0	0	0	0	0	0	0	1	0	3
Virgilia_divaricata_OM3169	Fabaceae	Native	0	1	1	0	0	0	1	0	0	0	0	0	0	1	0	0	4
Vitellariopsis_dispar_OM2178	Sapotaceae	Native	0	1	0	0	0	0	0	0	0	0	0	1	0	0	0	1	2
Vitex_buchananii_OM2751	Lamiaceae	Native	0	0	0	0	0	0	0	0	0	0	0	0	0	0	0	0	0
Vitex_ferruginea_amboniensis_RBN141	Lamiaceae	Native	0	0	0	0	0	0	0	0	0	0	0	0	0	0	0	0	0
Vitex_harveyana_OM1501	Lamiaceae	Native	0	1	0	0	0	0	0	0	0	0	0	0	0	0	0	0	1
Vitex_patula_OM839	Lamiaceae	Native	0	0	0	0	0	0	0	0	0	0	0	0	0	0	0	0	0
Vitex_payos_OM1819	Lamiaceae	Native	1	1	0	0	0	0	0	0	0	0	0	0	0	0	1	0	3
Vitex_petersiana_OM2725	Lamiaceae	Native	0	0	0	0	0	0	0	0	0	0	0	0	0	0	0	0	0
Vitex_rhemanii_RL1385	Lamiaceae	Native	1	0	0	0	0	0	0	0	0	0	0	1	0	0	1	1	3
Vitex_trifolia_Genbank	Lamiaceae	Alien	1	0	0	0	0	0	0	0	0	0	0	0	0	1	1	0	3
Voacanga_africana_OM1876	Apocynaceae	Native	0	0	0	0	0	0	0	0	0	0	0	0	0	0	0	0	0
Voacanga_thouarsii_Abbott9118	Apocynaceae	Native	0	1	0	0	0	0	0	0	0	0	0	1	0	0	0	1	2
Warburgia_salutaris_OM1853	Canellaceae	Native	1	0	0	0	0	0	0	0	0	0	0	0	0	0	1	0	2
Widdringtonia_nodiflora_Genbank	Cupressaceae	Native	1	0	0	0	0	0	0	0	0	0	0	1	0	1	1	0	4
Widdringtonia_schwarzii_Genbank	Cupressaceae	Native	0	0	0	0	0	0	0	0	0	0	0	1	0	1	0	0	2
Wrightia_natalensis_OM1580	Apocynaceae	Native	1	0	0	0	0	0	0	0	0	0	0	1	0	0	1	1	3
Xanthocercis_zambesiaca_OM2735	Fabaceae	Native	1	1	0	0	0	0	0	1	0	0	0	1	0	0	1	1	5
Xeroderris_stuhlmannii_OM2398	Fabaceae	Native	1	0	0	0	0	0	0	0	0	0	0	0	0	0	1	0	2
Xerophyta_retinervis_OM1591	Velloziaceae	Native	1	0	0	0	0	0	0	0	0	0	0	0	0	0	1	0	2
Ximenia_americana_OM299	Olacaceae	Native	1	1	0	1	0	0	1	1	0	0	0	0	0	0	1	0	6
Ximenia_caffra_RL1182	Olacaceae	Native	1	1	0	1	0	0	1	0	0	0	0	0	0	0	1	0	5
Xylia_torreana_OM2612	Fabaceae	Native	0	0	0	0	0	0	0	0	0	0	0	0	0	0	0	0	0
Xylopia_parviflora_RBN255	Annonaceae	Native	1	0	0	0	0	0	0	0	0	0	0	0	0	0	1	0	2
Xylotheca_kraussiana_OM2210	Salicaceae	Native	1	1	0	0	0	0	1	0	0	0	0	0	0	0	1	0	4
Xylotheca_tettensis_tettensis_OM2370	Salicaceae	Native	0	0	0	0	0	0	0	0	0	0	0	0	0	0	0	0	0
Xymalos_monospora_OM1748	Monimiaceae	Native	1	0	0	0	0	0	0	0	0	0	0	1	0	0	1	1	3
Zanthoxylum_capense_OM3231	Rutaceae	Native	1	0	0	1	0	0	1	0	0	0	0	1	0	0	1	0	5
Zanthoxylum_davyi_Abbott9195	Rutaceae	Native	1	0	0	0	0	0	0	0	0	0	0	1	0	0	1	1	3
Zanthoxylum_holztianum_OM2357	Rutaceae	Native	0	0	0	0	0	0	0	0	0	0	0	0	0	0	0	0	0
Zanthoxylum_humile_OM708	Rutaceae	Native	1	0	0	0	0	0	0	0	0	0	0	0	0	0	1	0	2
Zanthoxylum_leprieurii_RBN131	Rutaceae	Native	1	0	0	0	0	0	0	0	0	0	0	0	0	0	1	0	2
Ziziphus_abyssinica_OM2582	Rhamnaceae	Native	1	0	0	0	0	0	0	0	0	0	0	0	0	0	1	0	2
Ziziphus_mauritiana_OM2037	Rhamnaceae	Native	1	1	0	0	0	0	1	0	0	0	0	0	0	0	1	0	4
Ziziphus_mucronata_OM2031	Rhamnaceae	Native	1	1	1	0	0	0	1	0	1	0	0	1	0	0	1	1	7
Ziziphus_pubescens_OM2325	Rhamnaceae	Native	1	1	1	0	0	0	0	0	0	0	0	1	0	0	1	1	5
Ziziphus_rivularis_OM1380	Rhamnaceae	Native	1	0	1	0	0	0	0	0	0	0	0	0	0	0	1	0	3
