# Supplementary material for: Alien woody plants are more versatile than native, but both share similar therapeutic redundancy in South Africa
Source: PLoS One. 2021 Nov 30;16(11):e0260390. doi: 10.1371/journal.pone.0260390 (PMC8631623; doi:10.1371/journal.pone.0260390)
Supplement: S2 Table — (XLS) [file pone.0260390.s002.xls]

## Sheet: DiversificationHypo (4)
Origin	Headache_Nervous_Mental_Diseases	Oral_Dental_Diseases	Body_Pain_Killer_Anti_Inflammatory	Kidney_Diseases	Fever_Malaria	Diabetes	Burns_Wounds_Injury_Scars	Respiratory_Diseases	Skin_Diseases	Eye_Diseases	Ear_Diseases	Parasitic_Infection_Control	Gastrointestinal_Diseases	Obstetrics_Gynaecology_Diseases	Cardiovascular_Diseases	Growth_Disorders	Blood_Disorders	Anti_Venom_Poison	HIV_AIDS	Cancer
Native	144	44	166	26	48	15	62	109	82	42	9	240	186	209	38	31	82	37	33	15
Alien	9	8	14	3	9	4	5	17	7	3	2	32	14	26	8	5	7	7	14	0
