# Supplementary material for: Alien woody plants are more versatile than native, but both share similar therapeutic redundancy in South Africa
Source: PLoS One. 2021 Nov 30;16(11):e0260390. doi: 10.1371/journal.pone.0260390 (PMC8631623; doi:10.1371/journal.pone.0260390)
Supplement: S3 Table — (XLS) [file pone.0260390.s003.xls]

## Sheet: data_versatility_redundancy
Species_Scientific_Name	Family_Name	origin	medicinal_status	tot_nber_diseases	tot_nber_use_categories	redundancy
Abutilon_angulatum_OM1934	Malvaceae	Native	Medicinal	9	6	0.982143
Abutilon_sonneratianum_LTM034	Malvaceae	Native	Medicinal	2	4	0.275714
Acacia_decurrens_PPRI_0226	Fabaceae	Alien	Medicinal	1	5	0.167143
Acacia_fleckii_RL1328	Fabaceae	Native	Medicinal	1	7	0
Acacia_mearnsii_RMK0006	Fabaceae	Alien	Medicinal	3	6	0.473571
Acacia_sekukhuniensis_RL1296	Fabaceae	Native	Medicinal	1	3	0
Acacia_theronii_RL1313	Fabaceae	Native	Medicinal	1	4	0
Acalypha_chirindica_OM2341	Euphorbiaceae	Native	Medicinal	1	3	0
Acalypha_glabrata_glabrata_OM441	Euphorbiaceae	Native	Medicinal	1	3	0
Acalypha_glabrata_pilosa_OM1979	Euphorbiaceae	Native	Medicinal	1	4	0
Acokanthera_oblongifolia_OM2240	Apocynaceae	Native	Medicinal	5	4	0.577857
Acokanthera_oppositifolia_OM3240	Apocynaceae	Native	Medicinal	9	6	0.929286
Acokanthera_rotundata_OM2009	Apocynaceae	Native	Medicinal	1	4	0.193571
Acridocarpus_natalitius_natalitius_OM2034	Malpighiaceae	Native	Medicinal	2	4	0.256429
Adansonia_digitata_OM1306	Malvaceae	Native	Medicinal	9	5	0.860714
Adenia_fruticosa_fruticosa_OM1950	Passifloraceae	Native	Medicinal	1	3	0
Adenia_gummifera_OM2473	Passifloraceae	Native	Medicinal	4	5	0.531429
Adenia_spinosa_OM1618	Passifloraceae	Native	Medicinal	3	3	0.255
Adenium_multiflorum_OM1161	Apocynaceae	Native	Medicinal	3	5	0.367143
Adenopodia_spicata_MWC28710	Fabaceae	Native	Medicinal	3	4	0.393571
Afrocanthium_lactescens_Genbank	Rubiaceae	Native	Medicinal	1	4	0
Afrocanthium_racemulosum_OM2592	Rubiaceae	Native	Medicinal	1	5	0
Afzelia_quanzensis_OM2113	Fabaceae	Native	Medicinal	3	3	0.266429
Agave_americana_JG048	Asparagaceae	Alien	Medicinal	6	8	0.601429
Agave_sisalana_RMK0026	Asparagaceae	Alien	Medicinal	1	5	0
Alberta_magna_Abbott9117	Rubiaceae	Native	Medicinal	1	3	0
Albizia_adianthifolia_OM2610	Fabaceae	Native	Medicinal	9	5	0.916429
Albizia_amara_OM2136	Fabaceae	Native	Medicinal	7	5	0.734286
Albizia_anthelmintica_OM2576	Fabaceae	Native	Medicinal	7	4	0.717857
Albizia_brevifolia_OM826	Fabaceae	Native	Medicinal	7	2	0.836429
Albizia_forbesii_OM331	Fabaceae	Native	Medicinal	1	4	0
Albizia_glaberima_OM2605	Fabaceae	Native	Medicinal	1	3	0
Albizia_harveyi_OM773	Fabaceae	Native	Medicinal	1	6	0
Albizia_petersiana_OM1378	Fabaceae	Native	Medicinal	1	4	0
Albizia_suluensis_OM2227	Fabaceae	Native	Medicinal	1	3	0.107857
Albizia_tanganyicensis_OM1972	Fabaceae	Native	Medicinal	1	2	0
Albizia_versicolor_OM2535	Fabaceae	Native	Medicinal	6	3	0.677857
Albizia_zimmermannii_OM2363	Fabaceae	Native	Medicinal	1	4	0
Alchornea_hirtella_MWC36209	Euphorbiaceae	Native	Medicinal	1	4	0
Alchornea_laxiflora_OM2330	Euphorbiaceae	Native	Medicinal	1	3	0
Alhagi_maurorum_JF501101	Fabaceae	Alien	Medicinal	1	3	0
Allocassine_laurifolia_Abbott9147	Celastraceae	Native	Medicinal	1	5	0
Allophylus_africanus_Abbott9141	Sapindaceae	Native	Medicinal	1	4	0
Allophylus_decipiens_OM1846	Sapindaceae	Native	Medicinal	1	5	0
Allophylus_dregeanus_Abbott9136	Sapindaceae	Native	Medicinal	1	3	0
Allophylus_natalensis_OM2224	Sapindaceae	Native	Medicinal	1	6	0
Allophylus_rubifolius_OM2348	Sapindaceae	Native	Medicinal	1	3	0
Alnus_glutinosa_Genbank	Betulaceae	Alien	Medicinal	1	9	0
Aloe_africana_OM3190	Asphodelaceae	Native	Medicinal	3	4	0.368571
Aloe_arborescens_Abbott9167	Asphodelaceae	Native	Medicinal	7	6	0.612143
Aloe_barberae_Abbott9219	Asphodelaceae	Native	Medicinal	1	4	0
Aloe_castanea_OM2961	Asphodelaceae	Native	Medicinal	1	5	0
Aloe_comosa_BHD385	Asphodelaceae	Native	Medicinal	1	3	0
Aloe_dichotoma_OM2953	Asphodelaceae	Native	Medicinal	4	4	0.410714
Aloe_excelsa_OM1621	Asphodelaceae	Native	Medicinal	1	3	0.193571
Aloe_ferox_Abbott9235	Asphodelaceae	Native	Medicinal	15	6	1.06
Aloe_marlothii_OM1490	Asphodelaceae	Native	Medicinal	8	3	0.82
Aloe_pillansii_BHD390	Asphodelaceae	Native	Medicinal	1	3	0
Aloe_plicatilis_BHD193	Asphodelaceae	Native	Medicinal	1	3	0.142143
Aloe_pluridens_Abbott9217	Asphodelaceae	Native	Medicinal	1	4	0
Aloe_ramosissima_OM2954	Asphodelaceae	Native	Medicinal	1	4	0
Aloe_speciosa_BHD394	Asphodelaceae	Native	Medicinal	1	4	0
Aloe_spicata_OM1522	Asphodelaceae	Native	Medicinal	1	2	0.167143
Aloe_thraskii_BHD411	Asphodelaceae	Native	Medicinal	1	4	0
Amblygonocarpus_andongonensis_OM2609	Fabaceae	Native	Medicinal	1	2	0
Anacardium_occidentale_Genbank	Anacardiaceae	Alien	Medicinal	1	7	0
Ancylobothrys_capensis_OM1615	Apocynaceae	Native	Medicinal	1	2	0
Andrachne_ovalis_Genbank	Phyllanthaceae	Native	Medicinal	2	3	0.321429
Androstachys_johnsonii_OM3354	Euphorbiaceae	Native	Medicinal	1	3	0.167143
Anginon_difforme_OM2292	Apiaceae	Native	Medicinal	1	4	0
Anisotes_formosissimus_OM868	Acanthaceae	Native	Medicinal	1	2	0
Annona_senegalensis_OM2732	Annonaceae	Native	Medicinal	9	7	0.9
Anthocleista_grandiflora_OM2671	Gentianaceae	Native	Medicinal	3	5	0.392857
Antidesma_venosum_Genbank	Euphorbiaceae	Native	Medicinal	6	4	0.782857
Apodytes_dimidiata_OM2485	Icacinaceae	Native	Medicinal	3	4	0.445
Argomuellera_macrophylla_Genbank	Euphorbiaceae	Native	Medicinal	1	2	0
Artabotrys_brachypetalus_OM2697	Annonaceae	Native	Medicinal	4	3	0.547143
Aspalathus_linearis_AMM4783	Fabaceae	Native	Medicinal	1	2	0.127857
Aspalathus_pendula_AMM4066	Fabaceae	Native	Medicinal	1	3	0
Atalaya_alata_Genbank	Sapindaceae	Native	Medicinal	1	3	0
Atalaya_natalensis_Abbott9212	Sapindaceae	Native	Medicinal	1	2	0
Avicennia_marina_OM2475	Acanthaceae	Native	Medicinal	1	4	0
Azanza_garckeana_OM2525	Malvaceae	Native	Medicinal	4	5	0.36
Azima_tetracantha_OM1315	Salvadoraceae	Native	Medicinal	3	3	0.331429
Bachmannia_woodii_MWC35838	Capparaceae	Native	Medicinal	1	3	0
Balanites_maughamii_OM994	Zygophyllaceae	Native	Medicinal	3	6	0.282857
Balanites_pedicillaris_OM901	Zygophyllaceae	Native	Medicinal	1	4	0
Baphia_massaiensis_RBN130	Fabaceae	Native	Medicinal	1	3	0
Baphia_racemosa_OM2221	Fabaceae	Native	Medicinal	1	5	0
Barleria_albostellata_OM899	Acanthaceae	Native	Medicinal	1	3	0
Barleria_rotundifolia_OM1327	Acanthaceae	Native	Medicinal	1	4	0
Barringtonia_racemosa_OM1830	Lecythidaceae	Native	Medicinal	1	5	0
Bauhinia_forficata_V0009	Fabaceae	Alien	Medicinal	1	3	0
Bauhinia_galpinii_Genbank	Fabaceae	Native	Medicinal	5	4	0.693571
Bauhinia_natalensis_CS07	Fabaceae	Native	Medicinal	1	4	0
Bauhinia_petersiana_OM2243	Fabaceae	Native	Medicinal	4	3	0.551429
Bauhinia_tomentosa_OM2391	Fabaceae	Native	Medicinal	1	2	0
Berberis_thunbergii_Genbank	Berberidaceaea	Alien	Medicinal	1	4	0
Berchemia_discolor_OM2437	Rhamnaceae	Native	Medicinal	4	4	0.5
Berchemia_zeyheri_OM1165	Rhamnaceae	Native	Medicinal	4	5	0.415714
Bersama_lucens_OM1562	Greyiaceae	Native	Medicinal	2	3	0.295
Bersama_tysoniana_OM1891	Greyiaceae	Native	Medicinal	5	3	0.569286
Berzelia_lanuginosa_OM3091	Bruniaceae	Native	Medicinal	1	5	0
Bivinia_jaubertia_OM2418	Salicaceae	Native	Medicinal	1	4	0
Bolusanthus_speciosus_OM0240	Fabaceae	Native	Medicinal	5	4	0.650714
Boscia_albitrunca_OM1274	Capparaceae	Native	Medicinal	9	5	0.97
Boscia_foetida_filipes_OM1916	Capparaceae	Native	Medicinal	2	2	0.23
Boscia_foetida_OM296	Capparaceae	Native	Medicinal	2	2	0.23
Bowkeria_verticillata_OM_MvdB72	Scrophulariaceae	Native	Medicinal	1	5	0
Brachylaena_discolor_BS0103	Asteraceae	Native	Medicinal	6	4	0.833571
Brachylaena_elliptica_Genbank	Asteraceae	Native	Medicinal	5	5	0.44
Brachylaena_huillensis_OM247	Asteraceae	Native	Medicinal	2	5	0.129286
Brachylaena_neriifolia_OM3093	Asteraceae	Native	Medicinal	1	2	0.0892857
Brachylaena_rotundata_OM1938	Asteraceae	Native	Medicinal	1	2	0.0892857
Brachylaena_transvaalensis_OM571	Asteraceae	Native	Medicinal	3	5	0.425
Brachystegia_boehmii_OM3534	Fabaceae	Native	Medicinal	4	3	0.47
Brachystegia_bussei_Genbank	Fabaceae	Native	Medicinal	1	4	0
Breonadia_salicina_OM2571	Rubiaceae	Native	Medicinal	1	2	0
Brexia_madagascariensis_OM2676	Celastraceae	Native	Medicinal	1	3	0
Bridelia_atroviridis_Genbank	Euphorbiaceae	Native	Medicinal	1	4	0
Bridelia_cathartica_OM455	Euphorbiaceae	Native	Medicinal	7	2	0.8
Bridelia_micrantha_OM1435	Euphorbiaceae	Native	Medicinal	11	6	0.873571
Bridelia_mollis_OM1958	Euphorbiaceae	Native	Medicinal	2	4	0.282857
Bridelia_tenuifolia_Genbank	Euphorbiaceae	Native	Medicinal	1	3	0
Bruguiera_gymnorhiza_OM2487	Rhizophoraceae	Native	Medicinal	1	6	0
Buddleja_davidii_Genbank	Scrophulariaceae	Alien	Medicinal	1	5	0
Buddleja_dysophylla_OM2296	Scrophulariaceae	Native	Medicinal	1	4	0
Buddleja_saligna_OM1783	Scrophulariaceae	Native	Medicinal	1	4	0
Buddleja_salviifolia_OM1780	Scrophulariaceae	Native	Medicinal	6	6	0.655
Burchellia_bubalina_OM3160	Rubiaceae	Native	Medicinal	1	6	0
Burkea_africana_OM2128	Fabaceae	Native	Medicinal	11	3	0.962143
Burttdavya_nyasica_OM1666	Rubiaceae	Native	Medicinal	1	5	0
Buxus_natalensis_OM1768	Buxaceae	Native	Medicinal	1	6	0
Cadaba_aphylla_OM3203	Capparaceae	Native	Medicinal	3	4	0.282857
Caesalpinia_decapetala_Genbank	Fabaceae	Alien	Medicinal	4	4	0.551429
Callichilia_orientalis_OM2181	Apocynaceae	Native	Medicinal	1	5	0
Callitris_endlicheri_Genbank	Cupressaceae	Alien	Medicinal	1	5	0
Calodendrum_capensis_OM1542	Rutaceae	Native	Medicinal	1	7	0
Calotropis_procera_Genbank	Apocynaceae	Alien	Medicinal	1	4	0
Calpurnia_aurea_OM1532	Fabaceae	Native	Medicinal	3	2	0.368571
Calpurnia_sericea_Abbott9196	Fabaceae	Native	Medicinal	1	3	0
Canthium_armatum_OM1548	Rubiaceae	Native	Medicinal	1	5	0.107857
Canthium_ciliatum_OM1741	Rubiaceae	Native	Medicinal	2	5	0.252143
Canthium_inerme_OM1547	Rubiaceae	Native	Medicinal	3	7	0.367857
Canthium_setiflorum_OM574	Rubiaceae	Native	Medicinal	1	5	0.107857
Canthium_spinosum_Abbott9256	Rubiaceae	Native	Medicinal	1	5	0.107857
Canthium_suberosum_Abbott9239	Rubiaceae	Native	Medicinal	1	5	0.107857
Canthium_vanwykii_Abbott9155	Rubiaceae	Native	Medicinal	1	4	0.107857
Capparis_erythrocarpos_OM2332	Capparaceae	Native	Medicinal	4	2	0.512857
Capparis_fascicularis_fascicularis_OM1640	Capparaceae	Native	Medicinal	1	3	0
Capparis_sepiaria_OM2746	Capparaceae	Native	Medicinal	2	4	0.252857
Capparis_tomentosa_OM1112	Capparaceae	Native	Medicinal	11	6	1.02071
Carissa_bispinosa_bispinosa_OM409	Apocynaceae	Native	Medicinal	6	4	0.756429
Carissa_edulis_RL1148	Apocynaceae	Native	Medicinal	9	4	0.963571
Carissa_macrocarpa_OM1751	Apocynaceae	Native	Medicinal	1	5	0
Carissa_praetermisa_OM2650	Apocynaceae	Native	Medicinal	1	4	0
Carissa_tetramera_RBN210	Apocynaceae	Native	Medicinal	1	5	0
Casearia_gladiiformis_OM2323	Salicaceae	Native	Medicinal	1	2	0.107857
Casearia_sp_nov_Abbott9191	Salicaceae	Native	Medicinal	1	2	0
Cassia_abbreviata_abbreviata_OM2047	Fabaceae	Native	Medicinal	9	2	0.842143
Cassia_abbreviata_beareana_OM3388	Fabaceae	Native	Medicinal	9	6	0.842143
Cassia_afrofistula_OM2629	Fabaceae	Native	Medicinal	1	5	0
Cassine_peragua_Abbott9178	Celastraceae	Native	Medicinal	2	5	0.138571
Cassine_reticulata_Genbank	Celastraceae	Native	Medicinal	1	2	0.107857
Cassine_schinoides_Genbank	Celastraceae	Native	Medicinal	1	4	0.107857
Cassinopsis_ilicifolia_OM1892	Icacinaceae	Native	Medicinal	1	4	0
Cassipourea_malosana_Abbott9115	Rhizophoraceae	Native	Medicinal	1	3	0
Catha_edulis_OM2079	Celastraceae	Native	Medicinal	5	6	0.705714
Catunaregam_obovata_OM3277	Rubiaceae	Native	Medicinal	1	3	0
Cavacoa_aurea_OM2035	Euphorbiaceae	Native	Medicinal	1	3	0
Ceiba_pentandra_Genbank	Malvaceae	Alien	Medicinal	1	5	0
Celtis_africana_OM1225	Ulmaceae	Native	Medicinal	6	5	0.555
Celtis_mildbraedii_OM1567	Ulmaceae	Native	Medicinal	1	4	0
Cephalanthus_natalensis_OM1583	Rubiaceae	Native	Medicinal	1	4	0
Chaetachme_aristata_OM1530	Ulmaceae	Native	Medicinal	1	7	0.0471429
Chionanthus_foveolatus_OM1832	Oleaceae	Native	Medicinal	1	2	0
Chionanthus_peglerae_OM1766	Oleaceae	Native	Medicinal	1	4	0
Chromolaena_Genbank	Asteraceae	Native	Medicinal	1	3	0
Chrysanthemoides_monilfera_Abbott9171	Asteraceae	Native	Medicinal	1	4	0
Chrysophyllum_viridifolium_OM2668	Sapotaceae	Native	Medicinal	1	4	0
Cissus_cornifolia_OM2542	Vitaceae	Native	Medicinal	1	4	0
Cissus_integrifolia_OM2397	Vitaceae	Native	Medicinal	1	3	0
Citrus_limon_JG043	Rutaceae	Alien	Medicinal	6	8	0.585714
Citrus_sinensis_Genbank	Rutaceae	Alien	Medicinal	1	8	0
Cladostemon_kirkii_OM2389	Capparaceae	Native	Medicinal	4	3	0.551429
Clausena_anisata_Abbott9249	Rutaceae	Native	Medicinal	3	3	0.368571
Cleistanthus_schlechteri_schlechteri_OM2539	Euphorbiaceae	Native	Medicinal	1	5	0
Clematis_brachiata_OM1974	Ranunculaceae	Native	Medicinal	4	5	0.395714
Clerodendrum_eriophyllum_OM2759	Lamiaceae	Native	Medicinal	1	6	0
Clerodendrum_glabrum_Abbott9161	Lamiaceae	Native	Medicinal	2	6	0.256429
Clutia_pulchella_Abbott9112	Euphorbiaceae	Native	Medicinal	1	4	0
Clutia_sp_nov_Abbott2571_Abbott9205	Euphorbiaceae	Native	Medicinal	1	3	0
Cocculus_Genbank	Menispermaceae	Native	Medicinal	1	3	0
Coddia_rudis_OM2687	Rubiaceae	Native	Medicinal	1	4	0
Coffea_arabica_Genbank	Rubiaceae	Alien	Medicinal	1	5	0
Colophospermum_mopane_RL1558	Fabaceae	Native	Medicinal	3	6	0.463571
Combretum_apiculatum_leutweinii_OM1018	Combretaceae	Native	Medicinal	4	4	0.592143
Combretum_apiculatum_OM2066	Combretaceae	Native	Medicinal	4	4	0.592143
Combretum_caffrum_OM1750	Combretaceae	Native	Medicinal	1	2	0
Combretum_celastroides_orientale_OM1917	Combretaceae	Native	Medicinal	1	4	0
Combretum_collinum_gazense_OM1024	Combretaceae	Native	Medicinal	5	6	0.655
Combretum_collinum_suluense_OM_MvdB34	Combretaceae	Native	Medicinal	5	3	0.655
Combretum_collinum_taborense_RBN170	Combretaceae	Native	Medicinal	5	3	0.655
Combretum_eleagnoides_OM1028	Combretaceae	Native	Medicinal	1	5	0
Combretum_erythrophyllum_RL1344	Combretaceae	Native	Medicinal	2	4	0.23
Combretum_hereroense_OM2400	Combretaceae	Native	Medicinal	2	5	0.282857
Combretum_imberbe_OM1019	Combretaceae	Native	Medicinal	3	6	0.502857
Combretum_kirkii_OM2714	Combretaceae	Native	Medicinal	1	2	0
Combretum_kraussii_OM1582	Combretaceae	Native	Medicinal	1	3	0
Combretum_microphyllum_OM2038	Combretaceae	Native	Medicinal	1	4	0
Combretum_mkuzense_OM1569	Combretaceae	Native	Medicinal	1	2	0
Combretum_molle_RL1644	Combretaceae	Native	Medicinal	8	5	0.921429
Combretum_mossambicense_OM2068	Combretaceae	Native	Medicinal	1	3	0.107857
Combretum_padoides_OM2388	Combretaceae	Native	Medicinal	1	2	0
Combretum_paniculatum_RL1661	Combretaceae	Native	Medicinal	1	3	0
Combretum_pisoniiflorum_OM2600	Combretaceae	Native	Medicinal	1	3	0
Combretum_platypetalum_OM2092	Combretaceae	Native	Medicinal	1	3	0
Combretum_psidioides_dinteri_OM1039	Combretaceae	Native	Medicinal	1	3	0
Combretum_tenuipes_OM1089	Combretaceae	Native	Medicinal	1	5	0
Combretum_vendae_OM_MvdB9	Combretaceae	Native	Medicinal	1	3	0
Combretum_zeyheri_RL1440	Combretaceae	Native	Medicinal	2	5	0.225
Commiphora_africana_OM334	Burseraceae	Native	Medicinal	4	3	0.449286
Commiphora_marlothii_OM1587	Burseraceae	Native	Medicinal	6	2	0.709286
Commiphora_mollis_OM1275	Burseraceae	Native	Medicinal	1	2	0
Commiphora_neglecta_RL1343	Burseraceae	Native	Medicinal	4	4	0.467143
Coptosperma_rhodesiacum_CS24	Rubiaceae	Native	Medicinal	1	3	0
Coptosperma_zygoon_OM1908	Rubiaceae	Native	Medicinal	1	3	0
Cordia_caffra_OM1561	Boraginaceae	Native	Medicinal	1	6	0
Cordia_grandicalyx_OM837	Boraginaceae	Native	Medicinal	1	4	0
Cordia_ovalis_OM353	Boraginaceae	Native	Medicinal	1	4	0
Cordia_toreii_OM2588	Boraginaceae	Native	Medicinal	1	5	0
Crassula_arborescens_JG053	Crassulaceae	Native	Medicinal	2	3	0.335714
Crossopteryx_febrifuga_OM2347	Rubiaceae	Native	Medicinal	4	4	0.503571
Crotalaria_agatiflora_MvdB0040	Fabaceae	Alien	Medicinal	4	3	0.640714
Crotalaria_capensis_OM3786	Fabaceae	Native	Medicinal	4	2	0.630714
Crotalaria_laburnifolia_australis_OM608	Fabaceae	Native	Medicinal	4	4	0.630714
Crotalaria_monteiroi_galpinii_MlR008	Fabaceae	Native	Medicinal	4	2	0.630714
Croton_gratissimus_OM1946	Euphorbiaceae	Native	Medicinal	8	5	0.838571
Croton_madandensis_RL1539	Euphorbiaceae	Native	Medicinal	1	3	0
Croton_megalobotrys_RL1574	Euphorbiaceae	Native	Medicinal	4	2	0.406429
Croton_pseudopulchellus_RBN262	Euphorbiaceae	Native	Medicinal	2	3	0.121429
Croton_steenkampianus_RBN151	Euphorbiaceae	Native	Medicinal	1	3	0
Croton_sylvaticus_OM2246	Euphorbiaceae	Native	Medicinal	1	6	0
Cryptocarya_latifolia_Abbott9255	Lauraceae	Native	Medicinal	3	4	0.357857
Cryptocarya_liebertiana_OM2300	Lauraceae	Native	Medicinal	1	6	0
Cryptocarya_myrtifolia_Abbott9137	Lauraceae	Native	Medicinal	1	2	0
Cryptocarya_woodii_Abbott9116	Lauraceae	Native	Medicinal	1	5	0
Curtisia_dentata_OM3167	Cornaceae	Native	Medicinal	5	3	0.496429
Cussonia_arborea_BDV010	Araliaceae	Native	Medicinal	7	3	0.822857
Cussonia_natalensis_OM975	Araliaceae	Native	Medicinal	1	2	0.142143
Cussonia_spicata_OM1553	Araliaceae	Native	Medicinal	11	5	1.06429
Cussonia_transvaalensis_BDV58	Araliaceae	Native	Medicinal	1	5	0
Cycas_thouarsii_Genbank	Cycadaceae	Native	Medicinal	1	2	0
Cyclopia_genistoides_JWB022	Fabaceae	Native	Medicinal	3	2	0.410714
Dais_cotinifolia_OM1708	Thymelaeaceae	Native	Medicinal	5	4	0.592857
Dalbergia_armata_OM3271	Fabaceae	Native	Medicinal	4	2	0.371429
Dalbergia_melanoxylon_OM2394	Fabaceae	Native	Medicinal	8	3	0.845714
Dalbergia_nitidula_OM2534	Fabaceae	Native	Medicinal	3	3	0.287143
Dalbergia_obovata_Abbott9170	Fabaceae	Native	Medicinal	1	2	0.0471429
Deinbollia_oblongifolia_RL1351	Sapindaceae	Native	Medicinal	2	3	0.335714
Dialium_schlechteri_OM2498	Fabaceae	Native	Medicinal	2	4	0.335714
Dichrostachys_cinerea_africana_RBN359	Fabaceae	Native	Medicinal	11	6	0.894286
Dichrostachys_cinerea_nyassana_OM283	Fabaceae	Native	Medicinal	11	3	0.894286
Diospyros_batocana_MWC21210	Ebenaceae	Native	Medicinal	1	2	0
Diospyros_ferrea_MWC21193	Ebenaceae	Native	Medicinal	1	2	0
Diospyros_loureriana_OM2145	Ebenaceae	Native	Medicinal	1	2	0
Diospyros_lycioides_guerkei_RBN343	Ebenaceae	Native	Medicinal	6	5	0.715
Diospyros_lycioides_lycioides_OM2126	Ebenaceae	Native	Medicinal	6	3	0.715
Diospyros_mespiliformis_OM218	Ebenaceae	Native	Medicinal	9	7	0.916429
Diospyros_natalensis_nummularia_OM1838	Ebenaceae	Native	Medicinal	1	4	0
Diospyros_rotundifolia_OM2468	Ebenaceae	Native	Medicinal	1	2	0
Diospyros_scabrida_Abbott9246	Ebenaceae	Native	Medicinal	1	5	0
Diospyros_villosa_parvifolia_OM1365	Ebenaceae	Native	Medicinal	3	4	0.266429
Diospyros_villosa_villosa_OM1575	Ebenaceae	Native	Medicinal	3	5	0.266429
Diospyros_whyteana_OM_MvdB59	Ebenaceae	Native	Medicinal	5	4	0.614286
Diplorhynchus_condylocarpon_OM2073	Apocynaceae	Native	Medicinal	7	4	0.72
Dissotis_princeps_OM2481	Melastomataceae	Native	Medicinal	2	3	0.335714
Dodonaea_angustifolia_OM2129	Sapindaceae	Native	Medicinal	11	3	0.870714
Dodonaea_viscosa_Abbott9229	Sapindaceae	Native	Medicinal	8	4	0.662857
Dombeya_burgessiae_OM1537	Malvaceae	Native	Medicinal	1	4	0
Dombeya_cymosa_OM1507	Malvaceae	Native	Medicinal	1	4	0
Dombeya_rotundifolia_OM489	Malvaceae	Native	Medicinal	7	4	0.812143
Dovyalis_caffra_RBN286	Salicaceae	Native	Medicinal	1	6	0
Dovyalis_longispina_OM2602	Salicaceae	Native	Medicinal	1	2	0
Dovyalis_rhamnoides_Genbank	Salicaceae	Native	Medicinal	1	6	0
Dracaena_aletriformis_Abbott9145	Asparagaceae	Native	Medicinal	1	5	0
Dracaena_mannii_OM1828	Asparagaceae	Native	Medicinal	1	3	0
Duvernoia_aconitiflora_OM1816	Acanthaceae	Native	Medicinal	1	5	0
Duvernoia_adhatodoides_OM1759	Acanthaceae	Native	Medicinal	1	5	0
Ehretia_amoena_OM2533	Boraginaceae	Native	Medicinal	1	5	0
Ehretia_rigida_OM396	Boraginaceae	Native	Medicinal	4	4	0.547143
Elaeodendron_matabelicum_Genbank	Celastraceae	Native	Medicinal	1	5	0
Elaeodendron_transvaalense_OM1229	Celastraceae	Native	Medicinal	9	4	0.95
Elephantorrhiza_burkei_OM1945	Fabaceae	Native	Medicinal	4	6	0.448571
Elephantorrhiza_elephantina_OM483	Fabaceae	Native	Medicinal	12	3	0.977857
Elephantorrhiza_goetzei_OM1207	Fabaceae	Native	Medicinal	5	3	0.670714
Encephalartos_aemulans_PR861	Zamiaceae	Native	Medicinal	1	3	0
Encephalartos_chimanimaniensis_PR888	Zamiaceae	Native	Medicinal	1	4	0
Encephalartos_concinnus_PR890	Zamiaceae	Native	Medicinal	1	2	0
Encephalartos_cupidus_PR691	Zamiaceae	Native	Medicinal	1	3	0
Encephalartos_dolomiticus_PR865	Zamiaceae	Native	Medicinal	1	2	0
Encephalartos_dyerianus_PR731	Zamiaceae	Native	Medicinal	1	3	0
Encephalartos_eugen_maraisii_PR872	Zamiaceae	Native	Medicinal	1	4	0
Encephalartos_friderici_guilielmi_PR853	Zamiaceae	Native	Medicinal	1	2	0
Encephalartos_heenanii_PR775	Zamiaceae	Native	Medicinal	1	3	0
Encephalartos_inopinus_PR864	Zamiaceae	Native	Medicinal	1	4	0
Encephalartos_laevifolius_PR845	Zamiaceae	Native	Medicinal	1	4	0
Encephalartos_lanatus_PR828	Zamiaceae	Native	Medicinal	1	5	0
Encephalartos_latifrons_PR811	Zamiaceae	Native	Medicinal	1	2	0
Encephalartos_lebomboensis_PR831	Zamiaceae	Native	Medicinal	1	4	0
Encephalartos_lehmanii_PR780	Zamiaceae	Native	Medicinal	1	4	0
Encephalartos_longifolius_PR873	Zamiaceae	Native	Medicinal	1	4	0
Encephalartos_manikensis_PR903	Zamiaceae	Native	Medicinal	1	2	0
Encephalartos_nubimontanus_PR704	Zamiaceae	Native	Medicinal	1	4	0
Encephalartos_paucidentatus_PR849	Zamiaceae	Native	Medicinal	1	4	0
Encephalartos_princeps_PR871	Zamiaceae	Native	Medicinal	1	5	0
Encephalartos_senticosus_PR833	Zamiaceae	Native	Medicinal	1	5	0
Encephalartos_transvenosus_PR832	Zamiaceae	Native	Medicinal	1	4	0.0321429
Encephalartos_villosus_PR838	Zamiaceae	Native	Medicinal	1	4	0
Encephalartos_woodii_PR875	Zamiaceae	Native	Medicinal	1	4	0.107857
Englerodaphne_ovalifolia_Abbott9108	Thymelaeaceae	Native	Medicinal	1	5	0
Englerodaphne_pilosa_OM1893	Thymelaeaceae	Native	Medicinal	1	5	0
Englerophytum_magalismontanum_MvdB18	Sapotaceae	Native	Medicinal	2	5	0.18
Englerophytum_natalense_OM1544	Sapotaceae	Native	Medicinal	1	3	0
Ensete_ventricosum_CS02	Musaceae	Native	Medicinal	2	3	0.360714
Entada_abyssinica_OM2316	Fabaceae	Native	Medicinal	1	3	0
Entada_rheedei_OM2417	Fabaceae	Native	Medicinal	1	5	0.107857
Entada_wahlbergia_OM2586	Fabaceae	Native	Medicinal	1	4	0
Entandophragma_caudatum_OM1342	Meliaceae	Native	Medicinal	1	5	0.0628571
Erica_caffra_OM2307	Ericaceae	Native	Medicinal	1	3	0
Erica_natalitia_natalitia_Abbott9208	Ericaceae	Native	Medicinal	1	4	0
Erica_triflora_MWC23115	Ericaceae	Native	Medicinal	1	5	0
Eriobotrya_japonica_JG051	Rosaceae	Alien	Medicinal	3	4	0.325
Erythrina_abyssinica_OM2095	Fabaceae	Native	Medicinal	11	3	1.03714
Erythrina_caffra_BS0057	Fabaceae	Native	Medicinal	7	2	0.797857
Erythrina_humeana_OM741	Fabaceae	Native	Medicinal	4	2	0.468571
Erythrina_lysistemon_RBN329	Fabaceae	Native	Medicinal	4	4	0.551429
Erythrina_zeyheri_OM1589	Fabaceae	Native	Medicinal	1	5	0
Erythrococca_menyharthii_OM2431	Euphorbiaceae	Native	Medicinal	1	4	0
Erythrococca_sp_nov_Abbott9148	Euphorbiaceae	Native	Medicinal	1	5	0
Erythrophleum_africanum_OM2537	Fabaceae	Native	Medicinal	2	4	0.275
Erythrophyllum_suaveolens_OM2674	Fabaceae	Native	Medicinal	1	2	0
Erythroxylum_delagoense_OM1499	Erythroxylaceae	Native	Medicinal	2	4	0.282857
Eucalyptus_camaldulensis_Genbank	Myrtaceae	Alien	Medicinal	5	6	0.532857
Eucalyptus_globulus_Genbank	Myrtaceae	Alien	Medicinal	6	4	0.57
Eucalyptus_grandis_Genbank	Myrtaceae	Alien	Medicinal	11	6	0.869286
Euclea_coriacea_MWC22169	Ebenaceae	Native	Medicinal	4	3	0.412143
Euclea_crispa_OM2254	Ebenaceae	Native	Medicinal	7	4	0.785
Euclea_daphnoides_OM1381	Ebenaceae	Native	Medicinal	1	2	0.0321429
Euclea_divinorum_OM1102	Ebenaceae	Native	Medicinal	12	5	1.08929
Euclea_natalensis_augustifolia_RBN287	Ebenaceae	Native	Medicinal	12	5	0.975714
Euclea_natalensis_natalensis_OM936	Ebenaceae	Native	Medicinal	12	3	0.975714
Euclea_natalensis_obovata_OM2658	Ebenaceae	Native	Medicinal	12	3	0.975714
Euclea_pseudebenus_MWC21190	Ebenaceae	Native	Medicinal	1	3	0.0321429
Euclea_racemosa_OM1538	Ebenaceae	Native	Medicinal	3	2	0.284286
Euclea_undulata_OM1572	Ebenaceae	Native	Medicinal	1	4	0.0321429
Eugenia_capensis_Abbott9225	Myrtaceae	Native	Medicinal	1	3	0
Eugenia_erythrophylla_Abbott9121	Myrtaceae	Native	Medicinal	1	2	0
Eugenia_natalitia_OM2699	Myrtaceae	Native	Medicinal	1	3	0
Eugenia_umtamvunensis_Abbott9120	Myrtaceae	Native	Medicinal	1	6	0
Eugenia_zeyheri_OM1800	Myrtaceae	Native	Medicinal	1	4	0
Eugenia_zuluensis_Abbott9188	Myrtaceae	Native	Medicinal	1	2	0
Euphorbia_cooperi_OM1464	Euphorbiaceae	Native	Medicinal	3	4	0.360714
Euphorbia_espinosa_RBN189	Euphorbiaceae	Native	Medicinal	1	3	0
Euphorbia_guerichiana_OM894	Euphorbiaceae	Native	Medicinal	1	5	0
Euphorbia_matabelensis_OM2416	Euphorbiaceae	Native	Medicinal	5	5	0.565
Euphorbia_pulcherrima_Genbank	Euphorbiaceae	Alien	Medicinal	1	4	0
Euphorbia_tirucalli_OM569	Euphorbiaceae	Native	Medicinal	8	2	0.74
Excoecaria_bussei_OM2385	Euphorbiaceae	Native	Medicinal	1	6	0
Excoecaria_simii_Abbott9211	Euphorbiaceae	Native	Medicinal	1	4	0
Faidherbia_albida_RBN165	Fabaceae	Native	Medicinal	3	5	0.502857
Faurea_galpinii_OM1818	Proteaceae	Native	Medicinal	1	3	0
Faurea_rochetiana_OM1461	Proteaceae	Native	Medicinal	1	4	0
Faurea_saligna_MvdB27	Proteaceae	Native	Medicinal	3	6	0.502857
Ficus_abutifolia_OM280	Moraceae	Native	Medicinal	2	5	0.192143
Ficus_bizanae_Abbott9218	Moraceae	Native	Medicinal	1	3	0.167143
Ficus_burkei_OM972	Moraceae	Native	Medicinal	5	5	0.428571
Ficus_burt_davyi_MWC20234	Moraceae	Native	Medicinal	1	3	0.167143
Ficus_bussei_OM2444	Moraceae	Native	Medicinal	1	3	0.167143
Ficus_capreifolia_OM2566	Moraceae	Native	Medicinal	1	4	0.167143
Ficus_carica_Genbank	Moraceae	Alien	Medicinal	4	4	0.577857
Ficus_cordata_Genbank	Moraceae	Native	Medicinal	1	5	0.167143
Ficus_craterostema_Abbott9168	Moraceae	Native	Medicinal	3	4	0.437143
Ficus_glumosa_OM564	Moraceae	Native	Medicinal	2	3	0.198571
Ficus_ilicina_MWC20240	Moraceae	Native	Medicinal	1	3	0.167143
Ficus_ingens_OM593	Moraceae	Native	Medicinal	5	3	0.537857
Ficus_lutea_OM1822	Moraceae	Native	Medicinal	1	5	0.167143
Ficus_petersii_RL1487	Moraceae	Native	Medicinal	1	3	0.167143
Ficus_polita_OM1823	Moraceae	Native	Medicinal	1	3	0.167143
Ficus_pygmaea_MWC20237	Moraceae	Native	Medicinal	1	3	0.167143
Ficus_rokko_OM2249	Moraceae	Native	Medicinal	1	3	0.167143
Ficus_salicifolia_OM2005	Moraceae	Native	Medicinal	1	3	0.167143
Ficus_stuhlmannii_OM749	Moraceae	Native	Medicinal	1	5	0.167143
Ficus_sur_OM1556	Moraceae	Native	Medicinal	8	4	0.937857
Ficus_sycomorus_RBN197	Moraceae	Native	Medicinal	7	5	0.819286
Ficus_tettensis_RBN265	Moraceae	Native	Medicinal	1	5	0.167143
Ficus_tremula_tremula_OM2738	Moraceae	Native	Medicinal	1	4	0.167143
Ficus_trichopoda_OM1817	Moraceae	Native	Medicinal	1	2	0.167143
Flacourtia_indica_RL1216	Salicaceae	Native	Medicinal	2	3	0.335714
Flueggea_virosa_OM362	Euphorbiaceae	Native	Medicinal	7	3	0.797857
Fockea_MWC3853	Apocynaceae	Native	Medicinal	2	4	0.138571
Friesodielsia_obovata_OM2395	Annonaceae	Native	Medicinal	1	5	0
Funtumia_africana_Genbank	Apocynaceae	Native	Medicinal	1	3	0
Garcinia_livingstonei_OM1189	Clusiaceae	Native	Medicinal	9	5	0.92
Gardenia_cornuta_OM2241	Rubiaceae	Native	Medicinal	1	4	0.142143
Gardenia_resiniflua_OM1272	Rubiaceae	Native	Medicinal	1	3	0
Gardenia_ternifolia_OM2356	Rubiaceae	Native	Medicinal	1	3	0
Gardenia_thunbergia_OM3222	Rubiaceae	Native	Medicinal	1	2	0
Gardenia_volkensii_OM1966	Rubiaceae	Native	Medicinal	2	4	0.275714
Glenniea_africana_OM1857	Sapindaceae	Native	Medicinal	1	3	0
Gonioma_kamassi_OM3158	Apocynaceae	Native	Medicinal	2	4	0.147857
Gossypium_herbaceum_YBK109	Malvaceae	Native	Medicinal	2	3	0.135
Grewia_bicolor_RL1583	Malvaceae	Native	Medicinal	4	6	0.592143
Grewia_caffra_OM2329	Malvaceae	Native	Medicinal	1	4	0
Grewia_flava_KMS_0188	Malvaceae	Native	Medicinal	4	4	0.404286
Grewia_flavescens_RL1365	Malvaceae	Native	Medicinal	4	6	0.332143
Grewia_hexamita_OM351	Malvaceae	Native	Medicinal	1	4	0.167143
Grewia_lasiocarpa_Abbott9236	Malvaceae	Native	Medicinal	1	4	0
Grewia_lepidopetala_OM2456	Malvaceae	Native	Medicinal	1	6	0
Grewia_microcarpa_OM2324	Malvaceae	Native	Medicinal	1	3	0
Grewia_microthyrsa_OM1286	Malvaceae	Native	Medicinal	1	6	0.142143
Grewia_monticola_RL1114	Malvaceae	Native	Medicinal	2	4	0.335714
Grewia_occidentalis_OM3228	Malvaceae	Native	Medicinal	5	4	0.547143
Grewia_pondoensis_Abbott9105	Malvaceae	Native	Medicinal	1	5	0
Grewia_villosa_RL1523	Malvaceae	Native	Medicinal	1	6	0.0128571
Greyia_flanaganii_OM2294	Greyiaceae	Native	Medicinal	1	2	0
Greyia_sutherlandii_OM_MvdB73	Greyiaceae	Native	Medicinal	1	4	0
Guibourtia_coleosperma_OM2116	Fabaceae	Native	Medicinal	1	5	0
Guilandina_bonduc_OM3615	Fabaceae	Native	Medicinal	1	2	0
Gymnosporia_bachmannii_Abbott9144	Celastraceae	Native	Medicinal	1	3	0
Gymnosporia_buxifolia_RL1397	Celastraceae	Native	Medicinal	3	3	0.300714
Gymnosporia_devenishii_Abbott9244	Celastraceae	Native	Medicinal	1	4	0
Gymnosporia_harveyana_NQ1	Celastraceae	Native	Medicinal	1	2	0
Gymnosporia_heterophylla_OM623	Celastraceae	Native	Medicinal	1	3	0
Gymnosporia_mossambicansis_OM2633	Celastraceae	Native	Medicinal	1	5	0
Gymnosporia_nemorosa_Abbott9187	Celastraceae	Native	Medicinal	1	3	0
Gymnosporia_oxycarpa_RBN282	Celastraceae	Native	Medicinal	1	2	0
Gymnosporia_senegalensis_RBN285	Celastraceae	Native	Medicinal	11	2	1.04571
Gymnosporia_tenuispina_NQ02	Celastraceae	Native	Medicinal	2	5	0.225
Gyrocarpus_americanus_africanus_OM874	Hernandiaceae	Native	Medicinal	1	2	0.0471429
Haematoxylum_Genbank	Fabaceae	Native	Medicinal	1	2	0
Halleria_lucida_OM2269	Scrophulariaceae	Native	Medicinal	3	5	0.311429
Haplocoelum_gallaense_OM1849	Sapindaceae	Native	Medicinal	1	2	0
Harpephyllum_caffrum_OM1555	Anacardiaceae	Native	Medicinal	3	4	0.303571
Heeria_argentea_PG0016	Anacardiaceae	Native	Medicinal	4	5	0.414286
Heinsia_crinita_RBN129	Rubiaceae	Native	Medicinal	1	3	0
Helinus_integrifolius_OM2430	Rhamnaceae	Native	Medicinal	5	5	0.628571
Hemizygia_albiflora_OM2021	Lamiaceae	Native	Medicinal	1	4	0
Heteromorpha_arborescens_arborescens_OM2726	Apiaceae	Native	Medicinal	8	2	0.878571
Heteromorpha_arborescens_rutescens_OM1430	Apiaceae	Native	Medicinal	8	5	0.879286
Heteropyxis_natalensis_OM1944	Myrtaceae	Native	Medicinal	4	3	0.365714
Hexalobus_monopetalus_OM1284	Annonaceae	Native	Medicinal	3	5	0.342143
Heywoodia_lucens_CS09	Euphorbiaceae	Native	Medicinal	1	2	0
Hibiscus_calyphyllus_RBN108	Malvaceae	Native	Medicinal	1	5	0
Hibiscus_micranthus_OM1608	Malvaceae	Native	Medicinal	2	5	0.235714
Hibiscus_tiliaceus_OM2157	Malvaceae	Native	Medicinal	1	3	0
Hippobromus_pauciflorus_OM1996	Sapindaceae	Native	Medicinal	3	5	0.445
Hippocratea_crenata_OM2441	Celastraceae	Native	Medicinal	1	5	0
Hippocratea_indica_OM1925	Celastraceae	Native	Medicinal	1	2	0
Hippocratea_longipetiolata_OM1098	Celastraceae	Native	Medicinal	1	4	0.167143
Holarrhena_pubescens_OM2083	Apocynaceae	Native	Medicinal	3	5	0.27
Homalium_rufescens_Abbott9215	Salicaceae	Native	Medicinal	1	4	0
Hugonia_busseana_OM2364	Linaceae	Native	Medicinal	1	4	0
Hugonia_orientalis_RBN145	Linaceae	Native	Medicinal	1	3	0
Hunteria_zeylanica_OM2380	Apocynaceae	Native	Medicinal	1	2	0
Hyaenanche_globosa_OM1873	Euphorbiaceae	Native	Medicinal	1	2	0
Hymenaea_verrucosa_Genbank	Fabaceae	Native	Medicinal	1	2	0
Hymenocardia_ulmoides_OM2686	Euphorbiaceae	Native	Medicinal	1	2	0
Hymenodictyon_floribundum_Genbank	Rubiaceae	Native	Medicinal	1	2	0
Hymenodictyon_parvifolium_OM1250	Rubiaceae	Native	Medicinal	1	4	0
Hyperacanthus_amoenus_RBN320	Rubiaceae	Native	Medicinal	1	4	0
Hypericum_perforatum_Genbank	Hypericaceae	Alien	Medicinal	1	2	0
Hyphaene_coriacea_OM2427	Arecaceae	Native	Medicinal	1	4	0
Hyphaene_petersiana_OM1296	Arecaceae	Native	Medicinal	1	2	0
Hypocalyptus_sophoroides_OM3051	Fabaceae	Native	Medicinal	1	2	0
Ilex_Genbank	Aquifoliaceae	Native	Medicinal	6	3	0.697143
Indigofera_filifolia_Stirton13192	Fabaceae	Native	Medicinal	3	5	0.256429
Indigofera_frutescens_CS01	Fabaceae	Native	Medicinal	3	2	0.256429
Indigofera_fulgens_OM2382	Fabaceae	Native	Medicinal	3	2	0.256429
Indigofera_natalitia_Abbott9172	Fabaceae	Native	Medicinal	3	5	0.256429
Indigofera_rhytidocarpa_rhytodocarpa_OM669	Fabaceae	Native	Medicinal	3	5	0.256429
Indigofera_suffruticosa_Genbank	Fabaceae	Native	Medicinal	3	3	0.256429
Indigofera_tinctoria_arcuata_OM1933	Fabaceae	Native	Medicinal	3	3	0.256429
Ipomoea_carnea_fistulosa_Genbank	Convolvulaceae	Alien	Medicinal	1	4	0
Itea_Genbank	Iteaceae	Native	Medicinal	1	3	0
Ixora_narcissodora_OM2673	Rubiaceae	Native	Medicinal	1	3	0
Jasminum_fluminense_OM273	Oleaceae	Native	Medicinal	1	2	0
Jasminum_multipartitum_OM782	Oleaceae	Native	Medicinal	1	3	0
Jatropha_curcas_OM1182	Euphorbiaceae	Alien	Medicinal	5	7	0.427857
Jatropha_gossypiifolia_Genbank	Euphorbiaceae	Alien	Medicinal	1	3	0
Julbernardia_globiflora_OM2517	Fabaceae	Native	Medicinal	3	5	0.366429
Kigelia_africana_OM3497	Bignoniaceae	Native	Medicinal	7	3	0.786429
Kiggelaria_africana_OM2260	Salicaceae	Native	Medicinal	1	4	0.107857
Kirkia_acuminata_OM2720	Kirkiaceae	Native	Medicinal	4	3	0.413571
Kirkia_wilmsii_RL1230	Kirkiaceae	Native	Medicinal	1	3	0.0321429
Lachnostylis_bilocularis_Genbank	Euphorbiaceae	Native	Medicinal	1	3	0
Lagynias_dryadum_OM896	Rubiaceae	Native	Medicinal	1	3	0
Landolphia_kirkii_RBN295	Apocynaceae	Native	Medicinal	1	5	0.107857
Lannea_antiscorbutica_OM2704	Anacardiaceae	Native	Medicinal	1	5	0
Lannea_discolor_RL1235	Anacardiaceae	Native	Medicinal	4	3	0.455
Lannea_edulis_OM1991	Anacardiaceae	Native	Medicinal	8	3	0.944286
Lannea_schweinfuthii_OM2446	Anacardiaceae	Native	Medicinal	7	3	0.755714
Lantana_camara_OM739	Verbenaceae	Alien	Medicinal	9	4	0.903571
Lantana_rugosa_OM459	Verbenaceae	Native	Medicinal	6	4	0.480714
Laurophyllus_capensis_MWC28623	Anacardiaceae	Native	Medicinal	1	5	0
Lebeckia_sericea_Genbank	Fabaceae	Native	Medicinal	1	7	0
Leonotis_leonurus_LTM032	Lamiaceae	Native	Medicinal	17	6	1.19714
Lepisanthes_senegalensis_Genbank	Sapindaceae	Native	Medicinal	1	7	0
Leptactina_delagoensis_OM1598	Rubiaceae	Native	Medicinal	1	6	0
Leucadendron_argenteum_OM2263	Proteaceae	Native	Medicinal	1	5	0
Leucadendron_coniferum_OM2313	Proteaceae	Native	Medicinal	1	5	0
Leucadendron_galpinii_MWC25211	Proteaceae	Native	Medicinal	1	5	0
Leucadendron_macowanii_MWC28334	Proteaceae	Native	Medicinal	1	6	0
Leucadendron_pubescens_MWC28389	Proteaceae	Native	Medicinal	1	4	0
Leucadendron_rubrum_PG0063	Proteaceae	Native	Medicinal	1	5	0
Leucadendron_salicifolium_PG0056	Proteaceae	Native	Medicinal	1	4	0
Leucosidea_sericea_OM_MvdB48	Rosaceae	Native	Medicinal	6	5	0.552857
Leucospermum_conocarpodendron_MWC27983	Proteaceae	Native	Medicinal	1	5	0
Leucospermum_cuneiforme_OM2267	Proteaceae	Native	Medicinal	1	6	0
Leucospermum_gerrardii_MWC26648	Proteaceae	Native	Medicinal	1	6	0
Leucospermum_rodolentum_OM2812	Proteaceae	Native	Medicinal	1	5	0
Leucospermum_saxosum_MWC28315	Proteaceae	Native	Medicinal	1	5	0
Liparia_hirsuta_JWB020	Fabaceae	Native	Medicinal	1	5	0
Liparia_rafnioides_JWB033	Fabaceae	Native	Medicinal	1	7	0
Lippia_javanica_RBN348	Verbenaceae	Native	Medicinal	11	8	1.04571
Loxostylis_alata_OM1827	Anacardiaceae	Native	Medicinal	1	7	0
Lumnitzera_racemosa_OM2478	Combretaceae	Native	Medicinal	1	5	0
Lycium_afrum_BS0140	Solanaceae	Native	Medicinal	1	6	0
Lycium_cinereum_Genbank	Solanaceae	Native	Medicinal	1	7	0
Lycium_ferocissimum_OM2993	Solanaceae	Native	Medicinal	1	7	0
Lycium_oxycarpum_OM2936	Solanaceae	Native	Medicinal	1	7	0
Lycium_schizocalyx_Genbank	Solanaceae	Native	Medicinal	1	7	0
Lycium_villosum_Genbank	Solanaceae	Native	Medicinal	1	5	0
Lydenburgia_abbottii_Abbott9242	Celastraceae	Native	Medicinal	1	5	0
Lydenburgia_cassinoides_Genbank	Celastraceae	Native	Medicinal	1	5	0
Mackaya_bella_CS14	Acanthaceae	Native	Medicinal	1	5	0
Maclura_africana_OM2106	Moraceae	Native	Medicinal	1	6	0
Macphersonia_gracilis_Genbank	Sapindaceae	Native	Medicinal	1	5	0
Maerua_angolensis_OM1449	Capparaceae	Native	Medicinal	4	4	0.38
Maerua_caffra_OM3189	Capparaceae	Native	Medicinal	3	7	0.339286
Maerua_decumbens_OM2097	Capparaceae	Native	Medicinal	1	5	0
Maerua_juncea_OM1592	Capparaceae	Native	Medicinal	1	5	0
Maerua_parviflora_RL1199	Capparaceae	Native	Medicinal	1	5	0
Maesa_lanceolata_OM2020	Primulaceae	Native	Medicinal	5	3	0.74
Mangifera_indica_Genbank	Anacardiaceae	Alien	Medicinal	2	4	0.335714
Manihot_esculenta_Okoli24	Euphorbiaceae	Alien	Medicinal	2	4	0.197857
Manilkara_concolor_OM989	Sapotaceae	Native	Medicinal	1	5	0
Manilkara_discolor_OM2642	Sapotaceae	Native	Medicinal	1	6	0
Manilkara_mochisia_OM1392	Sapotaceae	Native	Medicinal	1	6	0
Manilkara_nicholsonii_Abbott9202	Sapotaceae	Native	Medicinal	1	6	0
Maprounea_africana_OM2619	Euphorbiaceae	Native	Medicinal	1	6	0
Margaritaria_discoidea_discoidea_OM2639	Euphorbiaceae	Native	Medicinal	1	7	0
Margaritaria_discoidea_nitida_OM1922	Euphorbiaceae	Native	Medicinal	1	7	0
Markhamia_obtusifolia_OM2375	Bignoniaceae	Native	Medicinal	1	5	0
Markhamia_zanzibarica_OM3500	Bignoniaceae	Native	Medicinal	3	7	0.425
Mascarenhasia_arborescens_OM2664	Apocynaceae	Native	Medicinal	1	4	0
Maurocenia_frangula_Genbank	Celastraceae	Native	Medicinal	1	5	0
Maytenus_abbottii_Abbott9139	Celastraceae	Native	Medicinal	1	4	0
Maytenus_acuminata_Abbott9201	Celastraceae	Native	Medicinal	2	6	0.27
Maytenus_albata_OM1855	Celastraceae	Native	Medicinal	1	5	0
Maytenus_cordata_Abbott9138	Celastraceae	Native	Medicinal	1	5	0
Maytenus_oleoides_OM2262	Celastraceae	Native	Medicinal	1	4	0
Maytenus_peduncularis_MWC27163	Celastraceae	Native	Medicinal	1	4	0.127857
Maytenus_procumbens_OM3602	Celastraceae	Native	Medicinal	1	6	0
Melia_azedarach_OM1735	Meliaceae	Alien	Medicinal	1	7	0.0307143
Memecylon_natalense_MWC35866	Melastomataceae	Native	Medicinal	1	4	0
Metalasia_densa_BS0166	Asteraceae	Native	Medicinal	1	5	0.127857
Metalasia_muricata_AM0154	Asteraceae	Native	Medicinal	1	7	0.0892857
Metarungia_longistrobus_CS15	Acanthaceae	Native	Medicinal	1	6	0
Metrosideros_angustifolia_OM2303	Myrtaceae	Native	Medicinal	1	7	0
Millettia_grandis_OM1757	Fabaceae	Native	Medicinal	1	6	0
Millettia_stuhlmannii_OM2522	Fabaceae	Native	Medicinal	3	6	0.380714
Millettia_usaramensis_OM2433	Fabaceae	Native	Medicinal	1	6	0
Mimetes_arboreus_Genbank	Proteaceae	Native	Medicinal	1	6	0
Mimusops_caffra_OM2472	Sapotaceae	Native	Medicinal	2	8	0.360714
Mimusops_obovata_OM1554	Sapotaceae	Native	Medicinal	1	7	0
Mimusops_zeyheri_RBN248	Sapotaceae	Native	Medicinal	4	7	0.316429
Mondia_whiteii_BS569	Apocynaceae	Native	Medicinal	3	4	0.463571
Monodora_junodii_junodii_RBN288	Annonaceae	Native	Medicinal	1	5	0
Monodora_stenopetala_OM2358	Annonaceae	Native	Medicinal	1	4	0
Monotes_glaber_OM2130	Dipterocarpaceae	Native	Medicinal	1	5	0
Montinia_caryophyllacea_Genbank	Montiniaceae	Native	Medicinal	1	6	0
Morella_serrata_Abbott9173	Myricaceae	Native	Medicinal	6	7	0.752857
Moringa_oleifera_Genbank	Moringaceae	Alien	Medicinal	6	9	0.602143
Morus_alba_BS0124	Moraceae	Alien	Medicinal	1	3	0
Morus_australis_Genbank	Moraceae	Native	Medicinal	1	3	0
Morus_nigra_GU145572	Moraceae	Alien	Medicinal	1	4	0
Mundulea_sericea_OM2625	Fabaceae	Native	Medicinal	4	6	0.365714
Murraya_paniculata_Genbank	Rutaceae	Alien	Medicinal	1	5	0
Mussaenda_arcuata_Genbank	Rubiaceae	Native	Medicinal	1	6	0
Myrsine_africana_OM2822	Primulaceae	Native	Medicinal	2	5	0.164286
Mystroxylon_aethiopicum_schlechteri_RBN355	Celastraceae	Native	Medicinal	1	6	0.193571
Nectaropetalum_capense_Abbott9146	Erythroxylaceae	Native	Medicinal	1	5	0
Neoboutonia_mannii_Genbank	Euphorbiaceae	Native	Medicinal	1	4	0
Nerium_oleander_BS0125	Apocynaceae	Alien	Medicinal	2	4	0.197857
Newtonia_buchananii_Genbank	Fabaceae	Native	Medicinal	1	5	0
Nicotiana_glauca_OM3016	Solanaceae	Alien	Medicinal	7	3	0.658571
Nuxia_floribunda_OM2025	Scrophulariaceae	Native	Medicinal	1	5	0
Nymania_capensis_OM1096	Meliaceae	Native	Medicinal	5	6	0.665714
Obetia_tenax_OM567	Urticaceae	Native	Medicinal	1	7	0.0307143
Ochna_atropurpurea_Genbank	Ochnaceae	Native	Medicinal	1	4	0
Ocotea_bullata_Abbott9194	Lauraceae	Native	Medicinal	6	7	0.718571
Olax_dissitiflora_OM2070	Olacaceae	Native	Medicinal	1	4	0
Oldenburgia_grandis_Genbank	Asteraceae	Native	Medicinal	1	7	0
Olea_capensis_capensis_OM3183	Oleaceae	Native	Medicinal	2	6	0.27
Olea_capensis_hochstetteri_OM2677	Oleaceae	Native	Medicinal	2	6	0.27
Olea_europaea_OM2818	Oleaceae	Native	Medicinal	11	6	0.88
Olea_racemosa_OM3219	Oleaceae	Native	Medicinal	7	2	0.674286
Olea_woodiana_OM1527	Oleaceae	Native	Medicinal	1	6	0
Olinia_capensis_Genbank	Penaeaceae	Native	Medicinal	1	5	0
Olinia_emarginata_OM2252	Penaeaceae	Native	Medicinal	1	6	0
Olinia_radiata_Abbott9119	Penaeaceae	Native	Medicinal	1	7	0
Olinia_vanguerioides_Genbank	Penaeaceae	Native	Medicinal	1	6	0
Oncinotis_tenuiloba_Abbott9254	Apocynaceae	Native	Medicinal	1	6	0
Oncoba_spinosa_RBN322	Salicaceae	Native	Medicinal	1	6	0.167143
Opilia_Genbank	Opiliacea	Native	Medicinal	1	7	0.142143
Opuntia_ficusindica_JG047	Cactaceae	Alien	Medicinal	8	5	0.704286
Oreobambos_buchwaldii_Genbank	Poaceae	Native	Medicinal	1	5	0
Oricia_bachmanii_OM2168	Rutaceae	Native	Medicinal	1	3	0
Ormocarpum_kirkii_OM2014	Fabaceae	Native	Medicinal	1	3	0
Ormocarpum_trichocarpum_OM2508	Fabaceae	Native	Medicinal	4	6	0.547143
Osyris_compressa_Abbott9227	Santalaceae	Native	Medicinal	1	5	0
Osyris_lanceolata_OM2016	Santalaceae	Native	Medicinal	2	6	0.213571
Otholobium_caffrum_Abbott9245	Fabaceae	Native	Medicinal	1	5	0
Otholobium_spicatum_AMM3445	Fabaceae	Native	Medicinal	1	5	0
Otholobium_wilmsii_AMM3782	Fabaceae	Native	Medicinal	1	4	0
Oxyanthus_latifolius_OM2344	Rubiaceae	Native	Medicinal	1	4	0
Oxyanthus_pyriformis_OM2191	Rubiaceae	Native	Medicinal	1	4	0
Oxyanthus_speciosus_Abbott9253	Rubiaceae	Native	Medicinal	1	6	0
Oxytenanthera_abyssinica_OM2572	Poaceae	Native	Medicinal	1	6	0
Ozoroa_englerii_OM1169	Anacardiaceae	Native	Medicinal	7	5	0.776429
Ozoroa_obovata_OM2511	Anacardiaceae	Native	Medicinal	3	6	0.322857
Ozoroa_paniculosa_OM1948	Anacardiaceae	Native	Medicinal	8	3	0.860714
Ozoroa_sphaerocarpa_OM1106	Anacardiaceae	Native	Medicinal	5	3	0.612857
Pappea_capensis_OM230	Sapindaceae	Native	Medicinal	7	5	0.836429
Parinari_capensis_incohata_OM3613	Chrysobalanaceae	Native	Medicinal	2	5	0.217143
Parinari_curatellifolia_OM2621	Chrysobalanaceae	Native	Medicinal	12	4	1.03286
Passerina_corymbosa_OM3106	Thymelaeaceae	Native	Medicinal	1	2	0
Passerina_montana_OM3400	Thymelaeaceae	Native	Medicinal	1	4	0
Passerina_rigida_OM1753	Thymelaeaceae	Native	Medicinal	1	4	0
Paulownia_tomentosa_Genbank	Paulowniaceae	Alien	Medicinal	1	6	0
Pauridiantha_Genbank	Rubiaceae	Native	Medicinal	1	2	0
Pavetta_galpinii_Abbott9251	Rubiaceae	Native	Medicinal	1	4	0
Pavetta_lanceolata_OM2234	Rubiaceae	Native	Medicinal	1	2	0.142143
Pavetta_schumanniana_OM941	Rubiaceae	Native	Medicinal	1	2	0.04
Peltophorum_africanum_OM2401	Fabaceae	Native	Medicinal	15	2	1.16643
Persea_americana_Genbank	Lauraceae	Alien	Medicinal	4	4	0.301429
Philenoptera_violacea_OM242	Fabaceae	Native	Medicinal	1	2	0.107857
Phoenix_reclinata_OM1122	Arecaceae	Native	Medicinal	1	7	0.193571
Phyllanthus_hutchinsonianus_Genbank	Euphorbiaceae	Native	Medicinal	1	3	0
Phyllanthus_reticulatus_OM224	Euphorbiaceae	Native	Medicinal	1	4	0.107857
Phymaspermum_acerosum_Magee306	Asteraceae	Native	Medicinal	1	2	0
Phytolacca_dioica_OM2000	Phytolaccaceae	Alien	Medicinal	1	5	0.0307143
Piper_Genbank	Piperaceae	Native	Medicinal	8	3	0.605
Pittosporum_viridiflorum_OM2815	Pittosporaceae	Native	Medicinal	11	2	0.905
Pleiocarpa_pycnantha_OM2652	Apocynaceae	Native	Medicinal	1	3	0
Pleurostylia_capensis_OM1867	Celastraceae	Native	Medicinal	1	3	0
Plumbago_auriculata_OM1686	Plumbaginaceae	Native	Medicinal	4	2	0.572857
Podalyria_myrtillifolia_AMM5052	Fabaceae	Native	Medicinal	1	2	0
Podocarpus_falcatus_Genbank	Podocarpaceae	Native	Medicinal	1	3	0
Podocarpus_latifolius_Genbank	Podocarpaceae	Native	Medicinal	2	3	0.27
Portulacaria_afra_OM3198	Portulacaceae	Native	Medicinal	1	5	0
Pouzolzia_mixta_OM1417	Urticaceae	Native	Medicinal	6	4	0.692857
Protea_caffra_caffra_Abbott9234	Proteaceae	Native	Medicinal	5	3	0.675
Protea_nitida_MWC25791	Proteaceae	Native	Medicinal	2	3	0.335714
Protea_repens_OM3109	Proteaceae	Native	Medicinal	2	5	0.282857
Protea_welwitschii_MvdB24	Proteaceae	Native	Medicinal	2	2	0.335714
Protorhus_longifolia_OM1764	Anacardiaceae	Native	Medicinal	4	3	0.431429
Prunus_africana_OM1568	Rosaceae	Native	Medicinal	9	3	0.875714
Prunus_armeniaca_Genbank	Rosaceae	Alien	Medicinal	1	4	0
Prunus_persica_OM1899	Rosaceae	Alien	Medicinal	8	3	0.726429
Pseudarthria_hookeri_OM1473	Fabaceae	Native	Medicinal	2	2	0.335714
Psidium_guajava_CS36	Myrtaceae	Alien	Medicinal	12	4	1.04429
Psoralea_pinnata_OM3107	Fabaceae	Native	Medicinal	2	2	0.252857
Psychotria_capensis_OM1577	Rubiaceae	Native	Medicinal	2	3	0.335714
Ptaeroxylon_obliquum_OM1326	Rutaceae	Native	Medicinal	3	2	0.303571
Pterocarpus_angolensis_OM2717	Fabaceae	Native	Medicinal	14	2	1.14071
Pterocarpus_rotundifolius_polyanthus_OM2317	Fabaceae	Native	Medicinal	2	2	0.360714
Pterocarpus_rotundifolius_RBN174	Fabaceae	Native	Medicinal	2	2	0.360714
Pterocelastrus_echinatus_OM1868	Celastraceae	Native	Medicinal	1	2	0
Pterocelastrus_rostratus_Abbott9203	Celastraceae	Native	Medicinal	1	2	0
Pterocelastrus_tricuspidatus_Abbott9213	Celastraceae	Native	Medicinal	1	4	0
Pterolobium_stellatum_RBN219	Fabaceae	Native	Medicinal	1	2	0.167143
Punica_granatum_Genbank	Punicaeae	Alien	Medicinal	5	4	0.492857
Putterlickia_verrucosa_OM1404	Celastraceae	Native	Medicinal	1	2	0.107857
Rapanea_melanophloeos_OM3166	Primulaceae	Native	Medicinal	9	3	0.886429
Rauvolfia_caffra_OM1376	Apocynaceae	Native	Medicinal	8	4	0.842143
Rhamnus_prinoides_OM3174	Rhamnaceae	Native	Medicinal	9	4	0.822857
Rhoicissus_digitata_Abbott9200	Vitaceae	Native	Medicinal	4	2	0.468571
Rhoicissus_revoilii_OM2657	Vitaceae	Native	Medicinal	1	2	0
Rhoicissus_sp_nov_Abbott3532_Abbott9206	Vitaceae	Native	Medicinal	2	2	0.256429
Rhoicissus_tomentosus_OM1546	Vitaceae	Native	Medicinal	2	4	0.301429
Rhoicissus_tridentata_OM452	Vitaceae	Native	Medicinal	9	4	0.990714
Ricinus_communis_OM1359	Euphorbiaceae	Alien	Medicinal	17	4	1.22643
Rinorea_angustifolia_Abbott9152	Violaceae	Native	Medicinal	2	2	0.360714
Rinorea_elliptica_OM2333	Violaceae	Native	Medicinal	1	2	0.0307143
Rotheca_myricoides_OM2598	Lamiaceae	Native	Medicinal	2	2	0.147857
Rothmannia_capensis_OM1786	Rubiaceae	Native	Medicinal	1	3	0
Rourea_orientalis_OM2513	Connaraceae	Native	Medicinal	1	2	0
Salix_babylonica_Genbank	Salicaceae	Alien	Medicinal	4	6	0.295714
Salix_mucronata_OM1198	Salicaceae	Native	Medicinal	6	2	0.608571
Salvadora_australis_OM1317	Salvadoraceae	Native	Medicinal	1	3	0
Salvadora_persica_OM824	Salvadoraceae	Native	Medicinal	1	6	0
Sambucus_canadensis_Genbank	Adoxaceae	Alien	Medicinal	1	4	0
Sambucus_nigra_Genbank	Adoxaceae	Alien	Medicinal	1	4	0
Schinus_molle_MvdB0046	Anacardiaceae	Alien	Medicinal	7	5	0.627143
Schotia_afra_afra_OM2274	Fabaceae	Native	Medicinal	2	2	0.335714
Schotia_brachypetala_OM1166	Fabaceae	Native	Medicinal	9	4	0.897857
Schotia_latifolia_Genbank	Fabaceae	Native	Medicinal	3	2	0.382857
Schrebera_alata_OM1221	Oleaceae	Native	Medicinal	4	2	0.565714
Schrebera_trichoclada_OM2636	Oleaceae	Native	Medicinal	1	2	0
Sclerocarya_birrea_caffra_OM498	Anacardiaceae	Native	Medicinal	15	5	1.17357
Scutia_myrtina_OM3232	Rhamnaceae	Native	Medicinal	1	6	0
Searsia_crenata_OM1986	Anacardiaceae	Native	Medicinal	1	2	0
Searsia_gueinzii_OM265	Anacardiaceae	Native	Medicinal	2	2	0.256429
Searsia_incisa_incisa_OM3059	Anacardiaceae	Native	Medicinal	2	2	0.335714
Searsia_lancea_OM1942	Anacardiaceae	Native	Medicinal	8	4	0.785714
Searsia_leptodictya_RL1655	Anacardiaceae	Native	Medicinal	2	2	0.235714
Searsia_natalensis_OM2655	Anacardiaceae	Native	Medicinal	2	5	0.360714
Searsia_nebulosa_Abbott9106	Anacardiaceae	Native	Medicinal	2	5	0.23
Searsia_pendulina_OM1984	Anacardiaceae	Native	Medicinal	1	4	0
Searsia_pyroides_OM1236	Anacardiaceae	Native	Medicinal	2	3	0.282857
Securidaca_longepedunculata_OM3358	Polygalaceae	Native	Medicinal	13	5	1.13
Senegalia_ataxacantha_RL1326	Fabaceae	Native	Medicinal	3	3	0.380714
Senegalia_burkei_RL1479	Fabaceae	Native	Medicinal	6	4	0.725
Senegalia_caffra_RL1335	Fabaceae	Native	Medicinal	3	5	0.322857
Senegalia_nigrescens_RBN314	Fabaceae	Native	Medicinal	2	2	0.335714
Senegalia_senegal_leioharchis_OM866	Fabaceae	Native	Medicinal	2	2	0.335714
Senegalia_senegal_senegal_OM255	Fabaceae	Native	Medicinal	2	2	0.335714
Senna_didymobotrya_Genbank	Fabaceae	Alien	Medicinal	2	4	0.140714
Senna_occidentalis_Genbank	Fabaceae	Alien	Medicinal	2	4	0.335714
Senna_petersiana_OM2515	Fabaceae	Native	Medicinal	8	2	0.927143
Senna_septemtrionalis_OM910	Fabaceae	Alien	Medicinal	1	3	0.04
Senna_spectabilis_Genbank	Fabaceae	Alien	Medicinal	1	5	0
Sesamothamnus_lugardii_OM1622	Pedaliaceae	Native	Medicinal	1	2	0
Sesbania_bispinosa_OM675	Fabaceae	Alien	Medicinal	1	4	0
Sesbania_punicea_Genbank	Fabaceae	Alien	Medicinal	2	3	0.192143
Sideroxylon_inerme_OM266	Sapotaceae	Native	Medicinal	3	3	0.425
Solanum_aculeastrum_OM2755	Solanaceae	Native	Medicinal	11	2	0.802857
Solanum_betaceum_EF438983	Solanaceae	Alien	Medicinal	2	3	0.360714
Solanum_catombelense_OM934	Solanaceae	Native	Medicinal	2	2	0.360714
Solanum_chrysotrichum_Genbank	Solanaceae	Alien	Medicinal	2	3	0.360714
Solanum_giganteum_Abbott9142	Solanaceae	Native	Medicinal	4	2	0.470714
Solanum_lichensteinii_OM1904	Solanaceae	Native	Medicinal	3	2	0.45
Solanum_mauritianum_OM916	Solanaceae	Alien	Medicinal	5	3	0.595714
Solanum_panduriforme_OM326	Solanaceae	Native	Medicinal	8	2	0.842143
Solanum_sisymbriifolium_EF439069	Solanaceae	Alien	Medicinal	2	5	0.360714
Spirostachys_africanus_OM2396	Euphorbiaceae	Native	Medicinal	12	5	0.960714
Stangeria_eriopus_PR706	Stangeriaceae	Native	Medicinal	3	2	0.38
Steganotaenia_araliacea_OM2540	Apiaceae	Native	Medicinal	7	2	0.805714
Stereospermum_kunthianum_OM2086	Bignoniaceae	Native	Medicinal	2	2	0.217143
Strophanthus_speciosus_Abbott9180	Apocynaceae	Native	Medicinal	1	3	0.0307143
Strychnos_cocculoides_HG4080	Loganiaceae	Native	Medicinal	7	5	0.864286
Strychnos_decussata_OM1259	Loganiaceae	Native	Medicinal	5	3	0.603571
Strychnos_henningsii_Abbott9223	Loganiaceae	Native	Medicinal	4	6	0.390714
Strychnos_madagascariensis_OM2443	Loganiaceae	Native	Medicinal	1	4	0.0314286
Strychnos_potatorum_OM2390	Loganiaceae	Native	Medicinal	2	4	0.129286
Strychnos_pungens_MvdB22	Loganiaceae	Native	Medicinal	1	3	0
Strychnos_spinosa_OM2438	Loganiaceae	Native	Medicinal	4	6	0.551429
Strychnos_usambarensis_OM2593	Loganiaceae	Native	Medicinal	1	2	0
Swartzia_madagascariensis_OM3566	Fabaceae	Native	Medicinal	11	2	0.952143
Synadenium_cupulare_OM1511	Euphorbiaceae	Native	Medicinal	1	2	0
Syzygium_cordatum_OM1470	Myrtaceae	Native	Medicinal	6	6	0.665714
Syzygium_gerrardii_OM1799	Myrtaceae	Native	Medicinal	1	5	0
Syzygium_guineense_afromontana_OM2297	Myrtaceae	Native	Medicinal	3	5	0.502857
Syzygium_guineense_barotsense_MWC37689	Myrtaceae	Native	Medicinal	3	5	0.502857
Syzygium_guineense_guineense_MWC37683	Myrtaceae	Native	Medicinal	3	5	0.502857
Syzygium_guineense_macrocarpum_MWC37688	Myrtaceae	Native	Medicinal	3	5	0.502857
Syzygium_legatii_OM1792	Myrtaceae	Native	Medicinal	1	2	0
Tabernaemontana_elegans_OM2144	Apocynaceae	Native	Medicinal	1	3	0.04
Tacazzea_apiculata_Genbank	Apocynaceae	Native	Medicinal	3	3	0.437143
Tamarindus_indica_OM2447	Fabaceae	Native	Medicinal	5	2	0.63
Tamarix_aphylla_Genbank	Tamaricaceae	Alien	Medicinal	1	5	0
Tamarix_gallica_AF204861	Tamaricaceae	Alien	Medicinal	1	4	0
Tarchonanthus_camphoratus_OM1515	Asteraceae	Native	Medicinal	1	6	0
Tecomaria_capensis_OM454	Bignoniaceae	Native	Medicinal	1	2	0
Terminalia_brachystemma_OM_MvdB18	Combretaceae	Native	Medicinal	1	3	0
Terminalia_catappa_OM1578	Combretaceae	Alien	Medicinal	1	5	0
Terminalia_mollis_OM1032	Combretaceae	Native	Medicinal	2	2	0.360714
Terminalia_randii_OM2115	Combretaceae	Native	Medicinal	1	3	0
Terminalia_sericea_OM1037	Combretaceae	Native	Medicinal	4	4	0.630714
Tetradenia_riparia_OM881	Lamiaceae	Native	Medicinal	1	2	0
Tinospora_caffra_OM2373	Menispermaceae	Native	Medicinal	1	2	0
Toddalia_asiatica_OM2688	Rutaceae	Native	Medicinal	3	2	0.31
Toxicodendron_succedaneum_Genbank	Anacardiaceae	Alien	Medicinal	1	3	0
Trema_orientalis_OM2500	Ulmaceae	Native	Medicinal	1	4	0
Trichilia_dregeana_OM1793	Meliaceae	Native	Medicinal	1	2	0.167143
Trichilia_emetica_OM2103	Meliaceae	Native	Medicinal	2	2	0.27
Trimeria_grandifolia_OM1549	Salicaceae	Native	Medicinal	1	3	0
Turraea_floribunda_OM3278	Meliaceae	Native	Medicinal	1	2	0
Turraea_nilotica_OM1491	Meliaceae	Native	Medicinal	1	2	0
Turraea_obtusifolia_OM744	Meliaceae	Native	Medicinal	1	2	0
Uvaria_caffra_RBN148	Annonaceae	Native	Medicinal	1	5	0
Uvaria_lucida_OM1863	Annonaceae	Native	Medicinal	1	2	0
Vachellia_karroo_OM3013	Fabaceae	Native	Medicinal	12	8	1.06857
Vachellia_nilotica_RL1302	Fabaceae	Native	Medicinal	11	2	1.02143
Vachellia_sieberiana_sieberiana_OM1029	Fabaceae	Native	Medicinal	3	2	0.407857
Vachellia_sieberiana_woodii_OM966	Fabaceae	Native	Medicinal	3	2	0.407857
Vachellia_tortilis_heterantha_RL1337	Fabaceae	Native	Medicinal	4	2	0.48
Vangueria_infausta_OM2409	Rubiaceae	Native	Medicinal	4	3	0.565714
Vepris_lanceolata_OM3224	Rutaceae	Native	Medicinal	1	5	0
Vepris_reflexa_OM1299	Rutaceae	Native	Medicinal	1	3	0
Vitex_payos_OM1819	Lamiaceae	Native	Medicinal	2	3	0.282857
Vitex_rhemanii_RL1385	Lamiaceae	Native	Medicinal	1	3	0
Vitex_trifolia_Genbank	Lamiaceae	Alien	Medicinal	1	3	0
Warburgia_salutaris_OM1853	Canellaceae	Native	Medicinal	4	2	0.596429
Widdringtonia_nodiflora_Genbank	Cupressaceae	Native	Medicinal	1	4	0
Wrightia_natalensis_OM1580	Apocynaceae	Native	Medicinal	1	3	0
Xanthocercis_zambesiaca_OM2735	Fabaceae	Native	Medicinal	1	5	0.193571
Xeroderris_stuhlmannii_OM2398	Fabaceae	Native	Medicinal	5	2	0.670714
Xerophyta_retinervis_OM1591	Velloziaceae	Native	Medicinal	1	2	0
Ximenia_americana_OM299	Olacaceae	Native	Medicinal	8	6	0.883571
Ximenia_caffra_RL1182	Olacaceae	Native	Medicinal	11	5	1.01714
Xylopia_parviflora_RBN255	Annonaceae	Native	Medicinal	1	2	0
Xylotheca_kraussiana_OM2210	Salicaceae	Native	Medicinal	1	4	0
Xymalos_monospora_OM1748	Monimiaceae	Native	Medicinal	1	3	0
Zanthoxylum_capense_OM3231	Rutaceae	Native	Medicinal	2	5	0.301429
Zanthoxylum_davyi_Abbott9195	Rutaceae	Native	Medicinal	1	3	0
Zanthoxylum_humile_OM708	Rutaceae	Native	Medicinal	1	2	0
Zanthoxylum_leprieurii_RBN131	Rutaceae	Native	Medicinal	1	2	0
Ziziphus_abyssinica_OM2582	Rhamnaceae	Native	Medicinal	4	2	0.382143
Ziziphus_mauritiana_OM2037	Rhamnaceae	Native	Medicinal	4	4	0.382143
Ziziphus_mucronata_OM2031	Rhamnaceae	Native	Medicinal	9	7	0.974286
Ziziphus_pubescens_OM2325	Rhamnaceae	Native	Medicinal	1	5	0
Ziziphus_rivularis_OM1380	Rhamnaceae	Native	Medicinal	1	3	0
