# Supplementary material for: Alien woody plants are more versatile than native, but both share similar therapeutic redundancy in South Africa
Source: PLoS One. 2021 Nov 30;16(11):e0260390. doi: 10.1371/journal.pone.0260390 (PMC8631623; doi:10.1371/journal.pone.0260390)
Supplement: S4 Table — (XLS) [file pone.0260390.s004.xls]

## Sheet: Final Results
	Native woody plants		Alien woody plants
	family_apgIV	residuals	family	residuals
	Oleaceae	1.6228	Euphorbiaceae	2.31466
	Solanaceae	1.6228	Solanaceae	1.96425
	Asphodelaceae	1.56835	Anacardiaceae	1.78231
	Vitaceae	1.29752	Moraceae	1.34205
	Loganiaceae	1.26023	Rutaceae	1.34205
	Rutaceae	1.24815	Adoxaceae	0.724713
	Thymelaeaceae	1.08214	Asparagaceae	0.724713
	Annonaceae	1.08013	Apocynaceae	0.590895
	Meliaceae	1.07287	Tamaricaceae	0.590895
	Apiaceae	1.06176	Bignoniaceae	0.522408
	Greyiaceae	1.06176	Rosaceae	0.469421
	Lauraceae	1.05013	Salicaceae	0.452843
	Acanthaceae	1.03183	Myrtaceae	0.135455
	Sapotaceae	1.01046	Combretaceae	-0.0562931
	Rhamnaceae	0.995319	Convolvulaceae	-0.0562931
	Scrophulariaceae	0.974991	Hypericaceae	-0.0562931
	Ulmaceae	0.963573	Lamiaceae	-0.0562931
	Moraceae	0.953284	Moringaceae	-0.0562931
	Boraginaceae	0.895313	Paulowniaceae	-0.0562931
	Asteraceae	0.889843	Phytolaccaceae	-0.0562931
	Penaeaceae	0.866133	Punicaeae	-0.0562931
	Myrtaceae	0.820705	Rubiaceae	-0.0562931
	Sapindaceae	0.820705	Malvaceae	-0.113578
	Olacaceae	0.802221	Meliaceae	-0.113578
	Salvadoraceae	0.802221	Verbenaceae	-0.113578
	Capparaceae	0.735905	Lauraceae	-0.171875
	Ericaceae	0.712341	Scrophulariaceae	-0.171875
	Passifloraceae	0.712341	Fabaceae	-0.230387
	Primulaceae	0.712341	Cupressaceae	-0.231208
	Salicaceae	0.66415	Cactaceae	-0.479334
	Arecaceae	0.644329	Altingiaceae	-1.43823
	Lamiaceae	0.495643	Amaranthaceae	-1.43823
	Kirkiaceae	0.450499	Lythraceae	-1.43823
	Linaceae	0.450499	Pittosporaceae	-1.43823
	Melastomataceae	0.450499	Polygonaceae	-1.43823
	Montiniaceae	0.450499	Simaroubaceae	-1.43823
	Santalaceae	0.450499	Arecaceae	-1.47885
	Verbenaceae	0.450499	Casuarinaceae	-1.47885
	Ebenaceae	0.44316	Fagaceae	-1.47885
	Asparagaceae	0.370778	Primulaceae	-1.47885
	Chrysobalanaceae	0.370778	Sapindaceae	-1.47885
	Icacinaceae	0.370778	Ulmaceae	-1.47885
	Poaceae	0.370778	Asteraceae	-1.52056
	Rosaceae	0.370778	Proteaceae	-1.69878
	Urticaceae	0.370778	Pinaceae	-1.79506
	Zygophyllaceae	0.370778	Oleaceae	-1.84509
	Burseraceae	0.301873
	Erythroxylaceae	0.291299
	Menispermaceae	0.291299
	Podocarpaceae	0.291299
	Rhizophoraceae	0.291299
	Violaceae	0.291299
	Zamiaceae	0.0769263
	Apocynaceae	-0.0333473
	Aquifoliaceae	-0.0663288
	Canellaceae	-0.0663288
	Cycadaceae	-0.0663288
	Dipterocarpaceae	-0.0663288
	Gentianaceae	-0.0663288
	Hernandiaceae	-0.0663288
	Iteaceae	-0.0663288
	Lecythidaceae	-0.0663288
	Musaceae	-0.0663288
	Ochnaceae	-0.0663288
	Opiliacea	-0.0663288
	Pedaliaceae	-0.0663288
	Phyllanthaceae	-0.0663288
	Piperaceae	-0.0663288
	Pittosporaceae	-0.0663288
	Plumbaginaceae	-0.0663288
	Ranunculaceae	-0.0663288
	Velloziaceae	-0.0663288
	Buxaceae	-0.132761
	Clusiaceae	-0.132761
	Connaraceae	-0.132761
	Cornaceae	-0.132761
	Crassulaceae	-0.132761
	Portulacaceae	-0.132761
	Proteaceae	-0.157035
	Anacardiaceae	-0.19803
	Bruniaceae	-0.199231
	Cupressaceae	-0.199231
	Malpighiaceae	-0.199231
	Polygalaceae	-0.332011
	Malvaceae	-0.889068
	Celastraceae	-1.04831
	Combretaceae	-1.20311
	Aizoaceae	-1.24535
	Aphloiaceae	-1.24535
	Cactaceae	-1.24535
	Dichapetalaceae	-1.24535
	Dioscoreaceae	-1.24535
	Gerrardinaceae	-1.24535
	Moringaceae	-1.24535
	Nyctaginaceae	-1.24535
	Onagraceae	-1.24535
	Pandanaceae	-1.24535
	Tamaricaceae	-1.24535
	Cunoniaceae	-1.28674
	Lythraceae	-1.28674
	Strelitziaceae	-1.28674
	Hamamelidaceae	-1.32865
	Euphorbiaceae	-1.60257
	Rubiaceae	-2.54942
	Fabaceae	-5.16782
