# Supplementary material for: Alien woody plants are more versatile than native, but both share similar therapeutic redundancy in South Africa
Source: PLoS One. 2021 Nov 30;16(11):e0260390. doi: 10.1371/journal.pone.0260390 (PMC8631623; doi:10.1371/journal.pone.0260390)
Supplement: S1 Rscript — (R) [file pone.0260390.s005.R]

rm(list=ls(all=TRUE))  ## Clear all
data_vers_red <- read.table("C:\\Users\\kowiyouy\\OneDrive - University of Johannesburg\\Desktop\\UJ\\PhD students\\Estelle\\Estelle\\paper 2\\plos one\\data_versatility_redundancy.txt",header=TRUE)
attach(data_vers_red)
names(data_vers_red)
library(ggplot2)


# diversification
data_divers <- read.table("C:\\Users\\kowiyouy\\OneDrive - University of Johannesburg\\Desktop\\UJ\\PhD students\\Estelle\\Estelle\\paper 2\\plos one\\data_diversification.txt",header = TRUE)
attach(data_divers)
names(data_divers)
model_divers1 <- glm.nb(number_species~disease+origin,data=data_divers)
summary(model_divers1)

model_divers2 <- glm.nb(number_species~disease)
summary(model_divers2)

AIC(model_divers1$aic,model_divers2$aic)

plot(number_species~as.factor(origin), data=data_divers)

#redundancy

#p <- ggplot(data_vers_red, (aes(x=tot_nber_diseases, y=redundancy, color=origin, shape=origin))) + theme_classic() +ylab("therapeutic redundancy") + xlab("diseases treated")
#p + geom_point() + geom_smooth(method=lm, se=FALSE, fullrange=TRUE)

model_red <- glm(redundancy~tot_nber_use_categories+ origin,data=data_vers_red)
summary(model_red)

#                           Estimate Std. Error t value Pr(>|t|)    
#(Intercept)                0.22873    0.05138   4.452 9.69e-06 ***
#  tot_nber_use_categories  0.00657    0.00747   0.880    0.379    
#  originNative            -0.02132    0.04021  -0.530    0.596

#### comparison disease treated between native and alien

model_dise <- glm.nb(tot_nber_diseases~as.factor(origin),data = data_vers_red)
summary(model_dise)
#                         Estimate Std. Error z value Pr(>|z|)
#(Intercept)               1.1137     0.1099  10.132   <2e-16
#as.factor(origin)Native  -0.1457     0.1149  -1.269    0.205 

#versatility
p <- ggplot(data_vers_red, (aes(x=tot_nber_diseases, y=tot_nber_use_categories, color=origin, shape=origin))) + theme_classic() +ylab("total uses") + xlab("diseases treated")
p + geom_point() + geom_smooth(method=lm, se=FALSE, fullrange=TRUE)

model_vers <- glm(tot_nber_use_categories~tot_nber_diseases+origin, family = "poisson")
summary(model_vers)

#Estimate Std. Error z value Pr(>|z|)    
#(Intercept)        1.502658   0.060441  24.861  < 2e-16 ***
#tot_nber_diseases  0.006953   0.006027   1.154  0.24866    
#originNative      -0.158186   0.060367  -2.620  0.00878 **
